# Supplementary material for: (2E,6E)-2,6-Bis(2,5-difluoro­benzyl­idene)cyclo­hexa­none
Source: Acta Crystallogr Sect E Struct Rep Online. 2010 Apr 2;66(Pt 5):o1009. doi: 10.1107/S1600536810011499 (PMC2979293; doi:10.1107/S1600536810011499)
Supplement: Supplementary file 2 [file e-66-o1009-Isup2.hkl]

# 
# h,k,l, Fc-squared, Fo-squared, sigma(Fo-squared) and status flag 
# 
data_I
_shelx_title ' cd29616 in P2(1)/c' 
_shelx_refln_list_code          4 
_shelx_F_calc_maximum      295.26 
_exptl_crystal_F_000       712.00 
_reflns_d_resolution_high  0.7829 
 
loop_ 
 _symmetry_equiv_pos_as_xyz 
 'x, y, z' 
 '-x, y+1/2, -z+1/2' 
 '-x, -y, -z' 
 'x, -y-1/2, z-1/2' 
 
_cell_length_a    15.8243 
_cell_length_b     6.3128 
_cell_length_c    17.0966 
_cell_angle_alpha  90.000 
_cell_angle_beta  111.756 
_cell_angle_gamma  90.000 
 
_shelx_F_squared_multiplier     1.000 
 
loop_ 
 _refln_index_h 
 _refln_index_k 
 _refln_index_l 
 _refln_F_squared_calc 
 _refln_F_squared_meas 
 _refln_F_squared_sigma 
 _refln_observed_status 
   2   0   0        3.15        4.36      1.07 o 
   3   0   0     2135.01     2085.27     24.78 o 
   4   0   0     1811.43     1516.76     22.18 o 
   5   0   0      213.52      181.01      8.36 o 
   6   0   0      368.05      367.68     13.32 o 
   7   0   0      940.58      780.66     20.83 o 
   8   0   0      679.51      641.40     22.04 o 
   9   0   0      232.17      221.93     13.57 o 
  10   0   0      277.30      202.34     13.07 o 
  11   0   0        3.25        3.65      3.46 o 
  12   0   0        8.85       11.02      5.02 o 
  13   0   0       53.08       48.47     10.18 o 
  14   0   0      166.73      179.28     17.18 o 
  15   0   0        1.40        8.91      6.75 o 
  16   0   0        3.08       -0.25      4.88 o 
  17   0   0       48.80       46.43     11.66 o 
  18   0   0       14.93       12.89      7.19 o 
   1   1   0     5290.33     5274.71    175.50 o 
   2   1   0      740.54      784.12     22.09 o 
   3   1   0       72.33       67.47      3.05 o 
   4   1   0     9260.96     9446.65    156.76 o 
   5   1   0     1852.19     1885.16     21.51 o 
   6   1   0      973.37      931.94     15.50 o 
   7   1   0       67.64       62.90      3.89 o 
   8   1   0      594.97      535.40     26.47 o 
   9   1   0       14.36       16.11      2.60 o 
  10   1   0      150.19      132.53      8.14 o 
  11   1   0       99.08       86.46      6.82 o 
  12   1   0        8.29        8.45      3.50 o 
  13   1   0      107.59       90.17      8.40 o 
  14   1   0       56.99       75.91     10.72 o 
  15   1   0        5.07        6.90      4.03 o 
  16   1   0        3.61       -0.02      4.25 o 
  17   1   0        4.68        7.86      4.39 o 
  18   1   0        0.16        6.11      4.33 o 
   0   2   0     1742.79     1811.87     34.73 o 
   1   2   0       95.67       97.80      4.61 o 
   2   2   0       55.43       56.50      3.92 o 
   3   2   0      251.71      221.92      6.83 o 
   4   2   0       54.25       44.43      3.65 o 
   5   2   0       72.30       76.76      4.45 o 
   6   2   0      233.89      228.01      7.69 o 
   7   2   0      829.49      841.20     21.38 o 
   8   2   0      740.11      724.57     15.13 o 
   9   2   0      348.36      294.30     14.74 o 
  10   2   0      559.92      518.02     14.24 o 
  11   2   0       61.24       56.24      5.91 o 
  12   2   0       61.91       68.56      8.25 o 
  13   2   0       20.51       31.01      6.39 o 
  14   2   0       21.30       22.31      5.72 o 
  15   2   0        1.93        1.53      3.87 o 
  16   2   0        0.31        1.71      4.14 o 
  17   2   0        0.04        2.17      4.29 o 
  18   2   0        1.15        4.01      5.13 o 
   1   3   0     2052.06     2390.79     37.04 o 
   2   3   0      194.34      200.48      8.01 o 
   3   3   0     1221.39     1309.92     20.16 o 
   4   3   0      202.32      200.68      7.51 o 
   5   3   0       50.35       66.13      5.06 o 
   6   3   0        8.58       14.47      3.12 o 
   7   3   0      233.14      245.46      9.40 o 
   8   3   0       74.67       73.43      7.65 o 
   9   3   0       81.91       82.59      6.54 o 
  10   3   0       21.17       28.15      4.60 o 
  11   3   0      103.01       79.19      6.63 o 
  12   3   0        0.00        1.93      2.64 o 
  13   3   0       72.93       87.71      8.64 o 
  14   3   0        3.58        6.05      4.41 o 
  15   3   0        0.02        1.00      4.28 o 
  16   3   0        4.23        6.74      4.37 o 
  17   3   0        1.69       -0.23      4.02 o 
   0   4   0      208.12      215.27     17.68 o 
   1   4   0       16.06       18.13      4.15 o 
   2   4   0     1381.33     1501.83     46.05 o 
   3   4   0        5.40        9.50      3.28 o 
   4   4   0       10.67       27.37      4.43 o 
   5   4   0       99.18      102.32      7.17 o 
   6   4   0        7.67        7.38      2.88 o 
   7   4   0      139.10      144.73      8.27 o 
   8   4   0        0.12        4.33      2.56 o 
   9   4   0        3.12        4.75      3.06 o 
  10   4   0        7.84        7.10      3.33 o 
  11   4   0        2.25        0.58      2.82 o 
  12   4   0       73.16       80.93      8.57 o 
  13   4   0       35.00       36.19      6.31 o 
  14   4   0        7.33       14.61      4.30 o 
  15   4   0        0.40       -2.19      5.02 o 
  16   4   0        8.31        5.36      4.85 o 
   1   5   0       90.14       94.89      9.05 o 
   2   5   0       53.29       60.73      7.44 o 
   3   5   0       96.54      112.85      9.56 o 
   4   5   0      187.24      175.78      9.98 o 
   5   5   0       42.39       43.07      6.25 o 
   6   5   0        5.54        5.31      3.19 o 
   7   5   0       22.79       36.17      6.03 o 
   8   5   0       31.82       37.10      6.09 o 
   9   5   0        5.99        7.59      3.62 o 
  10   5   0        0.01       -3.00      3.12 o 
  11   5   0       17.14       18.38      5.07 o 
  12   5   0       14.88       19.18      5.13 o 
  13   5   0       17.34       21.50      5.03 o 
  14   5   0       14.55       15.37      4.38 o 
   0   6   0       66.11       61.54     10.01 o 
   1   6   0       20.56       17.10      5.43 o 
   2   6   0        6.10       10.98      4.83 o 
   3   6   0        6.70       12.36      3.87 o 
   4   6   0      196.11      173.28     14.53 o 
   5   6   0       76.77       72.21      8.51 o 
   6   6   0        2.07        6.68      4.05 o 
   7   6   0        0.62        2.11      3.71 o 
   8   6   0        0.00        0.84      3.68 o 
   9   6   0       22.89       23.47      5.99 o 
  10   6   0        3.33        7.46      4.58 o 
  11   6   0        1.44        3.74      3.99 o 
  12   6   0        8.61        8.54      4.15 o 
   1   7   0       25.12       26.08      8.34 o 
   2   7   0       20.25       14.34      7.64 o 
   3   7   0        8.53       17.25     10.34 o 
   4   7   0       54.85       37.44     14.29 o 
   5   7   0       14.52       20.38     11.87 o 
   6   7   0        4.53       10.23     10.23 o 
   7   7   0       13.05        3.40      9.30 o 
   8   7   0       55.51       37.47     15.44 o 
   9   7   0        9.38       14.59     12.37 o 
 -18   1   1        2.26       -0.52      3.67 o 
 -17   1   1        0.10       -4.00      5.06 o 
 -16   1   1       64.56       58.43      9.29 o 
 -15   1   1        7.99       11.96      4.95 o 
 -14   1   1       75.56       76.62      7.46 o 
 -13   1   1        0.51        5.23      3.65 o 
 -12   1   1       15.57        9.32      3.35 o 
 -11   1   1      177.77      157.85      9.15 o 
 -10   1   1        8.91        9.03      2.17 o 
  -9   1   1       35.19       34.09      3.25 o 
  -8   1   1     1220.04     1096.25     38.90 o 
  -7   1   1      125.57      107.76      3.89 o 
  -6   1   1        4.83        5.74      1.15 o 
  -5   1   1     1995.04     1849.34     35.70 o 
  -4   1   1    21720.21    21257.10     96.08 o 
  -3   1   1     1415.41     1476.63     13.57 o 
  -2   1   1       11.59       10.88      1.01 o 
  -1   1   1     5744.11     6161.67     41.42 o 
   0   1   1        8.84        8.29      2.58 o 
   1   1   1      433.19      375.73     16.92 o 
   2   1   1     1043.99     1027.24     30.64 o 
   3   1   1     1675.80     1870.25     67.00 o 
   4   1   1      452.31      402.57     16.56 o 
   5   1   1       13.22       17.21      2.26 o 
   6   1   1     1900.20     1806.84     53.79 o 
   7   1   1       19.35       27.35      3.80 o 
   8   1   1      335.57      280.25      8.66 o 
   9   1   1        0.10       -0.02      1.39 o 
  10   1   1        4.04        1.81      2.03 o 
  11   1   1       13.46       19.24      5.48 o 
  12   1   1      208.70      171.18     10.29 o 
  13   1   1       11.25       10.84      4.15 o 
  14   1   1       13.65       22.53      6.99 o 
  15   1   1       12.08       16.50      5.53 o 
  16   1   1       10.01       10.77      5.36 o 
  17   1   1        0.54        3.53      4.46 o 
  18   1   1        1.78        3.85      5.14 o 
 -18   2   1        7.57       10.38      5.17 o 
 -17   2   1        9.70       13.02      5.03 o 
 -16   2   1        5.85        8.55      3.86 o 
 -15   2   1       76.35       69.75     10.09 o 
 -14   2   1        4.78        4.57      4.90 o 
 -13   2   1      134.87      140.47     10.46 o 
 -12   2   1       13.80       11.17      4.13 o 
 -11   2   1      215.15      188.39     10.55 o 
 -10   2   1       16.04       12.28      2.90 o 
  -9   2   1      371.91      343.80     13.59 o 
  -8   2   1        0.97        1.65      1.59 o 
  -7   2   1       10.37       12.00      2.48 o 
  -6   2   1       82.31       82.47      4.64 o 
  -5   2   1      156.99      151.54      5.77 o 
  -4   2   1      221.17      242.90      7.18 o 
  -3   2   1      159.17      164.37      5.60 o 
  -2   2   1      524.02      495.36     24.53 o 
  -1   2   1       64.67       70.79      3.86 o 
   0   2   1      368.51      374.73     16.86 o 
   1   2   1       43.64       45.80      3.73 o 
   2   2   1       37.09       35.89      2.28 o 
   3   2   1       75.57       72.85      2.46 o 
   4   2   1      602.64      632.22     12.35 o 
   5   2   1       44.23       40.11      3.87 o 
   6   2   1      415.56      371.05      9.90 o 
   7   2   1      276.88      261.36     14.29 o 
   8   2   1      537.33      546.62     13.44 o 
   9   2   1        1.44        4.98      2.26 o 
  10   2   1       17.33       20.51      3.62 o 
  11   2   1       23.73       24.61      4.86 o 
  12   2   1       11.39        7.82      3.65 o 
  13   2   1       55.30       55.78      7.80 o 
  14   2   1        9.84        7.58      4.62 o 
  15   2   1        5.03        8.30      4.05 o 
  16   2   1        0.42       -0.22      3.62 o 
  17   2   1        3.30        5.17      4.62 o 
 -17   3   1       19.83       19.40      4.97 o 
 -16   3   1        2.11        1.68      3.24 o 
 -15   3   1       36.75       25.10      6.39 o 
 -14   3   1       20.96       12.82      4.85 o 
 -13   3   1       33.62       35.58      6.98 o 
 -12   3   1      114.73      106.18      7.36 o 
 -11   3   1       33.66       36.37      4.93 o 
 -10   3   1        1.53        1.75      2.11 o 
  -9   3   1        0.30       -0.36      1.76 o 
  -8   3   1        0.97        3.02      2.18 o 
  -7   3   1        1.48        3.15      1.95 o 
  -6   3   1       35.89       40.92      4.53 o 
  -5   3   1        9.52       11.19      2.71 o 
  -4   3   1       14.05        9.74      2.50 o 
  -3   3   1      384.13      440.86     36.17 o 
  -2   3   1      304.81      331.92     10.14 o 
  -1   3   1       65.33       64.48      5.44 o 
   0   3   1       12.89       14.82      3.66 o 
   1   3   1       79.67      105.69      6.43 o 
   2   3   1        0.44        2.76      1.58 o 
   3   3   1     1154.55     1097.49     13.26 o 
   4   3   1      468.62      458.33      9.53 o 
   5   3   1      151.87      178.66      8.01 o 
   6   3   1      184.80      168.69      8.02 o 
   7   3   1       14.47       19.42      3.50 o 
   8   3   1       23.93       21.71      3.81 o 
   9   3   1       41.91       50.87      5.74 o 
  10   3   1      501.91      470.27     14.84 o 
  11   3   1       39.29       40.40      5.83 o 
  12   3   1       82.73       78.59      7.91 o 
  13   3   1       52.55       56.70      7.16 o 
  14   3   1       22.70       23.42      6.19 o 
  15   3   1        6.94        9.75      4.79 o 
  16   3   1        6.13       10.23      4.99 o 
  17   3   1        6.25        7.00      5.95 o 
 -16   4   1        5.91        7.63      3.82 o 
 -15   4   1        4.73        6.22      4.66 o 
 -14   4   1       31.30       30.25      5.91 o 
 -13   4   1        0.05        0.91      3.38 o 
 -12   4   1        8.22        8.12      3.74 o 
 -11   4   1        0.10        1.51      2.82 o 
 -10   4   1       11.33        8.12      3.16 o 
  -9   4   1       71.02       70.37      7.07 o 
  -8   4   1        7.67        6.82      2.77 o 
  -7   4   1       13.00       14.98      3.62 o 
  -6   4   1       65.10       62.05      6.27 o 
  -5   4   1      110.01      103.89      6.89 o 
  -4   4   1        2.54        1.19      2.15 o 
  -3   4   1       18.33       18.18      4.06 o 
  -2   4   1        1.89        2.06      2.37 o 
  -1   4   1      627.56      718.26     21.05 o 
   0   4   1        1.33        7.42      3.80 o 
   1   4   1        4.39        5.99      2.95 o 
   2   4   1      325.00      338.96      9.79 o 
   3   4   1      160.30      151.41      5.54 o 
   4   4   1       66.69       67.16      6.45 o 
   5   4   1      174.76      171.02      8.90 o 
   6   4   1       10.67       14.35      3.68 o 
   7   4   1       61.98       60.12      6.72 o 
   8   4   1       57.16       59.07      6.59 o 
   9   4   1      120.37      120.17      8.59 o 
  10   4   1       19.81       22.48      4.96 o 
  11   4   1        1.26        3.85      3.28 o 
  12   4   1       29.83       26.93      5.44 o 
  13   4   1        4.09        2.16      3.40 o 
  14   4   1        4.89        2.93      3.20 o 
  15   4   1        0.17        0.41      3.22 o 
 -15   5   1        0.52        5.15      4.49 o 
 -14   5   1       14.31       19.05      5.12 o 
 -13   5   1       16.30       21.77      5.66 o 
 -12   5   1        0.58       -0.17      3.87 o 
 -11   5   1       29.08       29.78      5.80 o 
 -10   5   1        2.97        4.00      3.60 o 
  -9   5   1       19.53       19.20      4.82 o 
  -8   5   1       27.34       30.77      5.46 o 
  -7   5   1       57.56       68.00      7.67 o 
  -6   5   1        7.62        5.40      3.48 o 
  -5   5   1      260.21      248.80     11.78 o 
  -4   5   1       19.40       25.97      5.41 o 
  -3   5   1       30.05       39.22      6.16 o 
  -2   5   1      181.08      191.41     10.65 o 
  -1   5   1        5.18        9.59      4.01 o 
   0   5   1      207.42      199.38     10.71 o 
   1   5   1      658.33      641.08     30.30 o 
   2   5   1       28.45       31.93      5.94 o 
   3   5   1       45.74       39.63      6.37 o 
   4   5   1      180.39      156.40      9.45 o 
   5   5   1       25.46       26.63      5.24 o 
   6   5   1        0.04        2.39      2.96 o 
   7   5   1       78.94       87.87      8.90 o 
   8   5   1        3.67        6.94      3.52 o 
   9   5   1       17.32       19.21      4.83 o 
  10   5   1       60.83       63.14      8.20 o 
  11   5   1        0.20       -1.49      3.75 o 
  12   5   1       15.91       15.78      4.99 o 
  13   5   1       20.76       18.88      5.14 o 
  14   5   1        0.96        1.32      3.39 o 
 -12   6   1       14.17       14.74      6.67 o 
 -11   6   1        4.52        3.37      5.35 o 
 -10   6   1        3.98        4.78      6.11 o 
  -9   6   1       23.30       29.05      6.11 o 
  -8   6   1       14.38       22.81      5.62 o 
  -7   6   1        0.01       -1.79      3.54 o 
  -6   6   1       14.39       17.06      4.97 o 
  -5   6   1       91.16      108.89     10.25 o 
  -4   6   1      180.83      179.84     13.11 o 
  -3   6   1        5.10        3.38      3.94 o 
  -2   6   1        0.82        6.26      4.37 o 
  -1   6   1       46.29       41.64      7.15 o 
   0   6   1      299.21      296.11     14.58 o 
   1   6   1      140.16      149.39     12.13 o 
   2   6   1       26.30       23.69      6.08 o 
   3   6   1        0.65        4.82      4.12 o 
   4   6   1      100.90      100.58      9.96 o 
   5   6   1       26.02       27.22      5.96 o 
   6   6   1        0.21       -0.08      3.38 o 
   7   6   1        3.53        7.88      5.49 o 
   8   6   1       20.01       17.47      5.41 o 
   9   6   1       57.13       69.95      8.95 o 
  10   6   1       22.03       20.44      5.59 o 
  11   6   1       33.34       36.60      6.75 o 
  12   6   1        0.12        2.20      3.75 o 
  -9   7   1       48.44       56.88     18.40 o 
  -8   7   1       21.48       24.96     12.48 o 
  -7   7   1        0.13        2.63      8.91 o 
  -6   7   1        7.21        5.90      9.60 o 
  -5   7   1        2.20       11.98      9.98 o 
  -4   7   1        0.42        1.01      8.61 o 
  -3   7   1        2.11       16.10      9.54 o 
  -2   7   1        1.61        3.65      8.91 o 
  -1   7   1        8.65       13.60      8.78 o 
   0   7   1        2.52        2.14      6.94 o 
   1   7   1       19.85       29.10     12.31 o 
   2   7   1        1.42        0.52      6.66 o 
   3   7   1        0.86        0.82      7.49 o 
   4   7   1       11.61        9.98      7.79 o 
   5   7   1       41.87       41.99     12.64 o 
   6   7   1       13.11       20.46      7.73 o 
   7   7   1        1.55        7.16      5.95 o 
 -19   0   2        0.30       -1.26      6.14 o 
 -18   0   2        9.90        8.14      7.32 o 
 -17   0   2       67.06       54.89     12.45 o 
 -16   0   2        0.98        2.00      5.07 o 
 -15   0   2       11.50       12.86      6.36 o 
 -14   0   2        2.68        9.27      5.29 o 
 -13   0   2        1.30        2.78      2.54 o 
 -12   0   2        3.37        3.89      2.38 o 
 -11   0   2       10.30        5.04      2.51 o 
 -10   0   2      270.75      287.84     12.66 o 
  -9   0   2      254.72      277.40     13.73 o 
  -8   0   2       17.86       19.42      3.22 o 
  -7   0   2      286.37      257.93      8.54 o 
  -6   0   2      797.04      712.57     19.86 o 
  -5   0   2     3048.83     3010.66     27.21 o 
  -4   0   2    87175.66    83969.04   1130.90 o 
  -3   0   2     2958.95     3099.15     23.59 o 
  -2   0   2      492.59      450.72     15.40 o 
  -1   0   2      208.26      211.30      6.86 o 
   0   0   2     3442.08     3196.06     32.68 o 
   1   0   2       35.32       35.54      4.59 o 
   2   0   2    17355.88    16810.79    194.16 o 
   3   0   2      665.92      656.45     31.64 o 
   4   0   2     1854.98     1935.63     71.80 o 
   5   0   2      290.12      283.86     11.08 o 
   6   0   2     1082.57     1167.61     26.11 o 
   7   0   2      362.28      361.87     15.42 o 
   8   0   2      991.12      877.48     24.78 o 
   9   0   2       83.19       99.45     10.32 o 
  10   0   2      587.63      530.71     22.97 o 
  11   0   2        2.04       -0.19      3.15 o 
  12   0   2      183.18      168.95     14.33 o 
  13   0   2      153.00      174.49     16.60 o 
  14   0   2      103.88      121.37     14.70 o 
  15   0   2       67.31       58.12     12.86 o 
  16   0   2        2.09       -0.52      5.70 o 
  17   0   2        0.58        0.90      5.24 o 
 -19   1   2        0.70        0.00      4.17 o 
 -18   1   2       18.61       15.82      5.39 o 
 -17   1   2        0.00        3.59      4.42 o 
 -16   1   2        1.69        5.41      4.47 o 
 -15   1   2        6.34        4.86      2.87 o 
 -14   1   2       18.13       12.10      3.43 o 
 -13   1   2        0.01        0.50      2.13 o 
 -12   1   2        3.13        9.51      2.78 o 
 -11   1   2       46.01       41.97      4.80 o 
 -10   1   2      461.32      379.71     14.63 o 
  -9   1   2       33.69       28.37      2.88 o 
  -8   1   2     1294.40     1122.83     14.72 o 
  -7   1   2       12.98       13.61      1.99 o 
  -6   1   2       38.18       31.59      2.41 o 
  -5   1   2     1753.35     1680.77     31.94 o 
  -4   1   2     8380.03     8615.58    144.79 o 
  -3   1   2     8550.22     9498.24    145.16 o 
  -2   1   2       74.36       72.49      3.52 o 
  -1   1   2        0.23        0.55      0.47 o 
   0   1   2        7.36        9.12      1.05 o 
   1   1   2     4567.80     4390.22     53.50 o 
   2   1   2       52.90       48.61      1.90 o 
   3   1   2     1978.46     1987.48     58.35 o 
   4   1   2     1199.93     1246.75     37.62 o 
   5   1   2        4.63        3.62      1.43 o 
   6   1   2     1109.44     1175.48     46.32 o 
   7   1   2      497.61      481.80     11.05 o 
   8   1   2      167.48      149.28      6.58 o 
   9   1   2      533.42      500.52     12.87 o 
  10   1   2        4.81        4.94      2.65 o 
  11   1   2        4.82        5.22      2.99 o 
  12   1   2       33.29       30.30      5.49 o 
  13   1   2        1.81        2.25      3.26 o 
  14   1   2        0.20        4.00      3.47 o 
  15   1   2        0.71        6.47      4.34 o 
  16   1   2        2.40        3.34      4.42 o 
  17   1   2        0.01        2.87      4.12 o 
 -18   2   2        7.61       10.22      4.58 o 
 -17   2   2        0.91       -0.94      3.14 o 
 -16   2   2       10.35        6.80      3.68 o 
 -15   2   2        0.40       -2.08      2.93 o 
 -14   2   2      120.57       98.53      8.13 o 
 -13   2   2       83.30       60.46      7.58 o 
 -12   2   2      306.34      251.08     14.93 o 
 -11   2   2      211.47      188.22     10.41 o 
 -10   2   2        2.26        9.44     11.31 o 
  -9   2   2      166.69      163.70      7.07 o 
  -8   2   2     1455.20     1387.65     20.76 o 
  -7   2   2        1.28        2.85      1.15 o 
  -6   2   2       39.24       45.16      2.68 o 
  -5   2   2      558.57      519.92     12.87 o 
  -4   2   2      134.95      142.90      4.19 o 
  -3   2   2      728.19      745.07     19.72 o 
  -2   2   2       85.16       77.58      8.83 o 
  -1   2   2        2.68        3.48      1.07 o 
   0   2   2     3490.44     3667.63     69.07 o 
   1   2   2       24.57       26.90      2.25 o 
   2   2   2        8.34        7.07      1.22 o 
   3   2   2      281.63      285.50      6.39 o 
   4   2   2      756.07      767.64     13.94 o 
   5   2   2      668.88      722.59     14.23 o 
   6   2   2       14.20       12.73      3.04 o 
   7   2   2       39.44       40.44      4.38 o 
   8   2   2       99.97       92.86      5.79 o 
   9   2   2        0.35        0.76      1.67 o 
  10   2   2       10.41       12.92      2.91 o 
  11   2   2       28.56       24.31      4.01 o 
  12   2   2        3.51        6.33      2.98 o 
  13   2   2        7.91        5.95      3.81 o 
  14   2   2        2.71        3.77      3.81 o 
  15   2   2        4.15        7.74      4.34 o 
  16   2   2        4.29        5.31      4.23 o 
  17   2   2       14.22       13.90      6.59 o 
 -18   3   2        0.58       -0.08      4.22 o 
 -17   3   2        0.13        3.32      3.20 o 
 -16   3   2       14.09       10.37      4.16 o 
 -15   3   2        7.73        7.90      3.82 o 
 -14   3   2       16.69       12.40      4.75 o 
 -13   3   2       80.68       73.22      8.76 o 
 -12   3   2       31.13       32.04      5.07 o 
 -11   3   2       16.94       32.47      4.89 o 
 -10   3   2        0.03        1.72      2.28 o 
  -9   3   2       67.68       57.31      5.72 o 
  -8   3   2      165.63      158.38      7.58 o 
  -7   3   2      236.61      226.31      8.61 o 
  -6   3   2        0.82        0.81      1.54 o 
  -5   3   2      423.62      449.63     13.32 o 
  -4   3   2      294.66      269.43      8.77 o 
  -3   3   2     2134.60     2284.16     39.98 o 
  -2   3   2       30.39       25.09      3.54 o 
  -1   3   2      648.87      755.58     15.04 o 
   0   3   2       18.95       21.25      3.39 o 
   1   3   2     1024.84     1110.31     15.72 o 
   2   3   2       30.92       34.22      3.11 o 
   3   3   2      191.94      223.74      6.03 o 
   4   3   2     1981.09     1953.28     27.64 o 
   5   3   2      544.99      575.73     29.32 o 
   6   3   2      115.77      117.93      6.86 o 
   7   3   2       38.81       46.69      5.46 o 
   8   3   2      171.18      145.76      7.94 o 
   9   3   2      177.07      178.98      9.20 o 
  10   3   2       28.76       29.41      4.99 o 
  11   3   2      107.88      105.76      7.82 o 
  12   3   2       11.80       10.21      3.69 o 
  13   3   2        1.61        6.04      3.34 o 
  14   3   2        2.50        6.07      3.75 o 
  15   3   2        3.46        4.72      4.41 o 
  16   3   2       11.32       15.00      5.08 o 
 -16   4   2        0.03        1.09      3.41 o 
 -15   4   2        0.07        4.53      3.39 o 
 -14   4   2        0.70        0.59      3.98 o 
 -13   4   2        0.71        4.04      3.24 o 
 -12   4   2       11.92       11.76      3.79 o 
 -11   4   2        9.77       10.05      3.41 o 
 -10   4   2       20.77       27.08      4.86 o 
  -9   4   2       31.29       32.97      5.30 o 
  -8   4   2      187.66      178.38      9.00 o 
  -7   4   2       26.91       27.34      4.42 o 
  -6   4   2      153.49      165.69      8.39 o 
  -5   4   2       47.20       59.49      5.92 o 
  -4   4   2       20.24       27.30      4.22 o 
  -3   4   2       63.58       86.44      6.98 o 
  -2   4   2      448.88      554.94     15.27 o 
  -1   4   2      186.42      236.59     10.61 o 
   0   4   2     1828.56     2158.56     38.26 o 
   1   4   2        0.79        1.46      1.88 o 
   2   4   2        0.34        0.91      1.57 o 
   3   4   2      507.37      511.93     15.46 o 
   4   4   2        0.73        1.06      2.38 o 
   5   4   2       90.61      102.25      7.34 o 
   6   4   2      332.99      320.47     13.89 o 
   7   4   2       45.52       42.16      5.85 o 
   8   4   2      576.42      551.60     20.57 o 
   9   4   2      214.31      207.91     11.78 o 
  10   4   2       45.29       55.51      7.29 o 
  11   4   2       47.50       42.82      6.53 o 
  12   4   2       73.14       73.22      8.32 o 
  13   4   2       12.01       17.29      4.59 o 
  14   4   2        3.81        2.91      3.18 o 
  15   4   2        5.12        4.82      3.55 o 
 -15   5   2        2.20        5.00      5.42 o 
 -14   5   2        0.12        2.08      3.54 o 
 -13   5   2        0.57       -1.22      3.21 o 
 -12   5   2        0.02       -0.58      3.39 o 
 -11   5   2        0.03        1.71      3.22 o 
 -10   5   2       20.81       28.11      5.53 o 
  -9   5   2       46.68       51.08      6.76 o 
  -8   5   2      121.80      129.54      8.73 o 
  -7   5   2       56.89       59.17      7.21 o 
  -6   5   2        9.71        8.57      3.64 o 
  -5   5   2      462.78      413.39     24.68 o 
  -4   5   2      643.67      610.97     17.82 o 
  -3   5   2        3.16        1.79      4.50 o 
  -2   5   2       20.90       29.54      5.47 o 
  -1   5   2      215.88      241.51      9.83 o 
   0   5   2       42.54       59.39      5.40 o 
   1   5   2        0.02       -1.25      2.46 o 
   2   5   2        0.84        3.51      3.02 o 
   3   5   2       18.89       23.16      5.00 o 
   4   5   2      150.08      134.74      8.78 o 
   5   5   2      172.91      167.53     10.14 o 
   6   5   2       20.18       25.46      5.14 o 
   7   5   2       11.55       15.64      4.47 o 
   8   5   2        0.05        1.99      3.29 o 
   9   5   2        4.76        6.40      3.79 o 
  10   5   2       98.63      103.34     10.22 o 
  11   5   2        0.02        1.30      4.01 o 
  12   5   2        3.56        5.70      3.87 o 
  13   5   2        1.28        5.28      3.75 o 
 -13   6   2       23.50       25.62     10.27 o 
 -12   6   2        6.21        8.88      5.19 o 
 -11   6   2        9.87       12.82      6.10 o 
 -10   6   2        0.00       -2.06      6.75 o 
  -9   6   2        9.75        2.28      8.01 o 
  -8   6   2       12.73        9.98      8.12 o 
  -7   6   2        2.74        5.13      7.62 o 
  -6   6   2        2.64       -1.51      6.69 o 
  -5   6   2       41.95       35.08     12.15 o 
  -4   6   2        3.43        9.10      8.75 o 
  -3   6   2      175.10      181.92     14.57 o 
  -2   6   2        0.10       -1.50      2.97 o 
  -1   6   2        2.51       -0.37      3.73 o 
   0   6   2      257.55      247.23     13.51 o 
   1   6   2       95.16      101.84     10.35 o 
   2   6   2       13.72       18.10      5.24 o 
   3   6   2        4.37        9.74      4.74 o 
   4   6   2      225.83      211.86     12.29 o 
   5   6   2       10.41       10.11      4.76 o 
   6   6   2       21.35       30.83      6.34 o 
   7   6   2        0.02        4.85      4.26 o 
   8   6   2        3.20        5.84      4.61 o 
   9   6   2        1.76        3.23      4.23 o 
  10   6   2        2.42        9.09      4.19 o 
  11   6   2        3.36        1.59      3.45 o 
  -9   7   2        0.89        0.66      5.03 o 
  -8   7   2       14.41       14.66      6.77 o 
  -7   7   2        2.67       -4.83      4.79 o 
  -6   7   2        8.45       12.37      6.36 o 
  -5   7   2        4.11        9.46      6.01 o 
  -4   7   2       17.89        7.54      5.63 o 
  -3   7   2        4.11        1.84      7.90 o 
  -2   7   2        4.77       -3.99      5.15 o 
  -1   7   2        0.00        0.28      5.05 o 
   0   7   2        1.51        6.77      6.09 o 
   1   7   2        0.43        5.43      5.67 o 
   2   7   2        0.12       -3.63      5.72 o 
   3   7   2       16.36       18.65     11.48 o 
   4   7   2       29.48       33.73      8.59 o 
   5   7   2       18.69       30.82      8.50 o 
   6   7   2        6.70        1.54      4.61 o 
   7   7   2        0.04        3.50      4.63 o 
   8   7   2        4.20        7.23      4.84 o 
  -2   8   2        5.56       13.99     12.31 o 
  -1   8   2        0.26       12.15     11.19 o 
   0   8   2        0.74      -10.50      8.45 o 
 -19   1   3        1.47        0.02      3.94 o 
 -18   1   3       41.24       53.78      9.18 o 
 -17   1   3        1.01        4.79      4.81 o 
 -16   1   3        0.03        2.39      3.77 o 
 -15   1   3       39.31       34.82      5.46 o 
 -14   1   3       32.90       41.50      5.65 o 
 -13   1   3       54.86       54.24      5.83 o 
 -12   1   3      170.62      133.45      7.33 o 
 -11   1   3        0.13        1.69      1.51 o 
 -10   1   3      256.21      191.43      6.21 o 
  -9   1   3      496.94      479.85     15.40 o 
  -8   1   3     4485.45     4300.24    103.54 o 
  -7   1   3       26.55       27.89      2.54 o 
  -6   1   3      467.87      412.38     13.72 o 
  -5   1   3      747.09      740.81     22.62 o 
  -4   1   3    13723.87    13162.79    434.63 o 
  -3   1   3     1528.34     1394.33     28.06 o 
  -2   1   3     2427.97     2449.84     15.74 o 
  -1   1   3     3502.73     3747.27     65.61 o 
   0   1   3      115.87      115.05      3.04 o 
   1   1   3      747.22      644.38     53.02 o 
   2   1   3     1950.47     1924.41     13.58 o 
   3   1   3      113.90      111.82      3.34 o 
   4   1   3       59.38       53.18      2.74 o 
   5   1   3       32.33       35.27      2.93 o 
   6   1   3     1730.53     1834.88     21.92 o 
   7   1   3        0.63        0.31      1.31 o 
   8   1   3       22.46       20.14      3.31 o 
   9   1   3      129.81      120.27      6.54 o 
  10   1   3        2.50        1.60      1.74 o 
  11   1   3       18.76       20.78      5.07 o 
  12   1   3        0.00        5.53      5.10 o 
  13   1   3        4.40        5.93      3.77 o 
  14   1   3       54.53       45.85      7.91 o 
  15   1   3       26.09       28.79      6.97 o 
  16   1   3        2.70        5.73      4.19 o 
  17   1   3        0.36        8.76      6.24 o 
 -19   2   3        7.74        7.88      6.21 o 
 -18   2   3       22.00       18.58      5.85 o 
 -17   2   3       53.51       54.19      7.47 o 
 -16   2   3        8.52       11.23      4.04 o 
 -15   2   3       63.73       50.07      6.64 o 
 -14   2   3        3.41        5.43      2.97 o 
 -13   2   3       19.66       14.11      3.78 o 
 -12   2   3        1.29        1.08      1.91 o 
 -11   2   3       39.09       36.37      4.90 o 
 -10   2   3       53.33       50.71      5.32 o 
  -9   2   3       86.58       86.20      5.91 o 
  -8   2   3       51.24       48.33      3.15 o 
  -7   2   3     1750.91     2002.35     61.76 o 
  -6   2   3      425.21      413.03     11.00 o 
  -5   2   3      796.68      813.95     17.37 o 
  -4   2   3        0.69        3.26      0.96 o 
  -3   2   3       76.36       82.72      3.15 o 
  -2   2   3       15.08       13.96      1.55 o 
  -1   2   3       57.34       61.89      2.70 o 
   0   2   3     5066.03     5158.21     31.68 o 
   1   2   3      117.40      107.28      9.04 o 
   2   2   3       26.88       29.25      2.24 o 
   3   2   3       60.37       57.94      2.97 o 
   4   2   3     1260.00     1289.49     24.08 o 
   5   2   3       74.21       70.67      3.51 o 
   6   2   3       29.02       37.85      4.21 o 
   7   2   3        9.43       10.37      2.68 o 
   8   2   3      122.06      112.55      6.60 o 
   9   2   3       28.19       35.76      4.87 o 
  10   2   3       83.89       74.27      6.90 o 
  11   2   3        3.60        4.12      2.31 o 
  12   2   3        0.67        1.11      2.75 o 
  13   2   3       14.28       11.00      4.57 o 
  14   2   3        2.92        4.03      3.98 o 
  15   2   3        0.01        1.92      3.35 o 
  16   2   3        6.26       -0.11      6.99 o 
 -18   3   3        1.57        5.12      3.65 o 
 -17   3   3       27.34       22.44      5.22 o 
 -16   3   3       34.88       29.89      5.86 o 
 -15   3   3        6.07        5.35      3.34 o 
 -14   3   3       24.16       28.90      5.35 o 
 -13   3   3        7.68        6.60      3.18 o 
 -12   3   3        7.19        5.17      2.62 o 
 -11   3   3       11.64       10.89      2.88 o 
 -10   3   3        0.31        1.49      1.99 o 
  -9   3   3        1.65        2.87      2.01 o 
  -8   3   3        5.79        7.45      2.37 o 
  -7   3   3      250.47      264.29      9.02 o 
  -6   3   3      103.54      124.23      4.95 o 
  -5   3   3      189.16      181.36      5.83 o 
  -4   3   3        2.50        0.20      1.12 o 
  -3   3   3       52.88       62.06      4.33 o 
  -2   3   3      911.04     1030.33     17.65 o 
  -1   3   3     1421.69     1614.39     28.64 o 
   0   3   3       58.52       50.92      9.74 o 
   1   3   3      485.09      508.49     41.30 o 
   2   3   3       17.38       17.35      2.42 o 
   3   3   3      240.78      263.52      6.77 o 
   4   3   3       51.35       40.41      3.00 o 
   5   3   3      245.44      220.67      9.11 o 
   6   3   3      570.41      511.08     14.99 o 
   7   3   3       23.40       25.52      4.31 o 
   8   3   3      404.03      385.51     13.05 o 
   9   3   3        0.06        1.59      2.22 o 
  10   3   3       46.37       44.15      5.93 o 
  11   3   3        1.37        4.93      3.01 o 
  12   3   3        0.83        2.44      2.73 o 
  13   3   3        0.74        4.08      3.18 o 
  14   3   3       28.32       35.93      5.95 o 
  15   3   3        0.08        0.51      3.93 o 
  16   3   3       11.80       18.13      6.67 o 
 -17   4   3        2.09        5.30      4.32 o 
 -16   4   3        1.61        3.54      3.39 o 
 -15   4   3        0.02       -0.84      2.83 o 
 -14   4   3        0.22        1.17      3.03 o 
 -13   4   3        2.45        6.15      3.58 o 
 -12   4   3        1.86        1.78      2.70 o 
 -11   4   3       34.92       37.19      4.89 o 
 -10   4   3        0.00       -0.51      3.29 o 
  -9   4   3      361.59      309.62     11.69 o 
  -8   4   3       50.03       51.02      5.79 o 
  -7   4   3      546.49      532.99     14.45 o 
  -6   4   3        2.67        3.20      2.48 o 
  -5   4   3      780.58      788.21     18.64 o 
  -4   4   3       13.64       15.88      3.05 o 
  -3   4   3       75.39       73.68      6.81 o 
  -2   4   3       62.87       67.37     10.98 o 
  -1   4   3      168.59      161.62      8.65 o 
   0   4   3       75.01       95.73      5.88 o 
   1   4   3       10.04       11.05      2.52 o 
   2   4   3        7.72       13.00      2.51 o 
   3   4   3       40.98       46.09      6.52 o 
   4   4   3       48.21       58.20      6.29 o 
   5   4   3      167.14      155.27     10.34 o 
   6   4   3      141.48      137.34      8.40 o 
   7   4   3      153.57      153.41      9.10 o 
   8   4   3       20.04       24.79      4.89 o 
   9   4   3      114.95      111.95      9.47 o 
  10   4   3       95.81       96.11      9.12 o 
  11   4   3       12.13       10.56      4.28 o 
  12   4   3        0.25        0.11      3.17 o 
  13   4   3       39.98       39.25      6.50 o 
  14   4   3        0.00        0.90      2.92 o 
  15   4   3       20.23       27.31      6.17 o 
 -15   5   3        0.12        0.91      4.76 o 
 -14   5   3        1.26        2.05      3.98 o 
 -13   5   3        1.93        1.94      3.48 o 
 -12   5   3        0.70        0.22      3.25 o 
 -11   5   3        0.02       -0.59      3.18 o 
 -10   5   3        0.83        1.00      3.11 o 
  -9   5   3        0.16        1.46      2.75 o 
  -8   5   3      106.57       97.36      7.27 o 
  -7   5   3       31.57       30.29      4.66 o 
  -6   5   3      107.50      124.11      7.59 o 
  -5   5   3       58.71       63.36      6.22 o 
  -4   5   3      119.80      102.90      6.86 o 
  -3   5   3      940.41     1122.74    129.42 o 
  -2   5   3      166.06      177.21      8.59 o 
  -1   5   3        0.07        4.85      3.13 o 
   0   5   3       26.28       24.33      3.96 o 
   1   5   3      162.01      152.99     11.32 o 
   2   5   3       39.37       49.25      6.77 o 
   3   5   3      166.28      143.89      9.31 o 
   4   5   3       84.06       78.39      7.99 o 
   5   5   3        0.27        4.64      3.42 o 
   6   5   3        4.81        6.10      3.67 o 
   7   5   3       83.10       77.98      8.61 o 
   8   5   3       13.12       13.44      4.36 o 
   9   5   3       54.99       57.13      7.82 o 
  10   5   3        0.06        0.27      4.02 o 
  11   5   3       53.71       53.21      8.00 o 
  12   5   3        0.77        0.71      3.81 o 
  13   5   3        0.35        5.54      3.65 o 
 -13   6   3        1.12        1.66      4.24 o 
 -12   6   3        9.87        5.20      7.16 o 
 -11   6   3        1.66        1.89      4.77 o 
 -10   6   3        0.37        5.78      5.38 o 
  -9   6   3        0.15        1.44      4.74 o 
  -8   6   3       10.35       15.47      6.74 o 
  -7   6   3        0.09        0.29      4.61 o 
  -6   6   3        1.88        3.95      4.76 o 
  -5   6   3       24.00       25.05      7.70 o 
  -4   6   3        2.15        6.51      4.97 o 
  -3   6   3        0.39       -2.25      3.89 o 
  -2   6   3       74.83       74.52     10.88 o 
  -1   6   3       40.94       38.25      8.90 o 
   0   6   3       87.07       83.28     11.82 o 
   1   6   3      145.72      155.07     15.56 o 
   2   6   3       14.64       15.86      6.53 o 
   3   6   3      184.01      165.95     13.15 o 
   4   6   3        2.27        2.97      4.46 o 
   5   6   3       97.11      116.61     15.80 o 
   6   6   3        5.76        8.05      5.79 o 
   7   6   3       92.36       86.84     19.12 o 
   8   6   3        7.53       18.75      5.18 o 
   9   6   3        3.23        6.65      4.40 o 
  10   6   3       10.89       14.59      5.13 o 
  11   6   3        1.10        3.33      4.63 o 
  -9   7   3        0.82        0.32      4.04 o 
  -8   7   3        0.17        1.41      4.60 o 
  -7   7   3       14.79        5.47      5.72 o 
  -6   7   3       10.16       17.96      6.63 o 
  -5   7   3        0.17       -2.14      4.24 o 
  -4   7   3        0.13       10.69      9.21 o 
  -3   7   3        2.28        6.40      6.26 o 
  -2   7   3        1.97       -2.42      4.94 o 
  -1   7   3       10.64       16.06      7.71 o 
   0   7   3        1.79       -1.28      4.94 o 
   1   7   3        0.91        5.62      5.44 o 
   2   7   3        3.86        9.38      4.70 o 
   3   7   3        0.41        2.02      7.88 o 
   4   7   3       69.38       55.50     10.26 o 
   5   7   3        6.67        8.22      5.50 o 
   6   7   3        1.48        4.13      5.64 o 
   7   7   3        7.20       17.72      5.67 o 
 -19   0   4        4.55        7.57      6.03 o 
 -18   0   4       25.65       31.51     10.39 o 
 -17   0   4        1.40        1.95      6.42 o 
 -16   0   4       20.58       25.97      9.76 o 
 -15   0   4        4.02        9.46      6.03 o 
 -14   0   4        5.23        9.41      5.27 o 
 -13   0   4       47.88       57.06      6.65 o 
 -12   0   4       32.45       41.35      5.64 o 
 -11   0   4       22.24       22.81      4.13 o 
 -10   0   4       79.20       84.54      5.95 o 
  -9   0   4      631.28      574.39     17.34 o 
  -8   0   4       94.04       78.88      5.27 o 
  -7   0   4      440.48      404.85     20.64 o 
  -6   0   4       16.45       11.28      2.30 o 
  -5   0   4      615.37      634.64     35.55 o 
  -4   0   4     7546.47     8033.28    327.55 o 
  -3   0   4      868.68      834.11     12.36 o 
  -2   0   4    14389.15    15383.41    231.83 o 
  -1   0   4        0.17        2.45      1.32 o 
   0   0   4       82.72       82.59      5.96 o 
   1   0   4       94.60      101.89      4.12 o 
   2   0   4     2621.18     2705.92     73.57 o 
   3   0   4     2111.14     2131.32     20.64 o 
   4   0   4     7245.12     8152.32    123.45 o 
   5   0   4       41.58       44.93      3.61 o 
   6   0   4      505.18      537.55     14.93 o 
   7   0   4        0.85        2.48      2.00 o 
   8   0   4      982.22      990.59     29.84 o 
   9   0   4       51.47       46.30      7.98 o 
  10   0   4       70.16       86.05     10.07 o 
  11   0   4      226.60      245.96     17.49 o 
  12   0   4       38.25       37.88     10.09 o 
  13   0   4        8.63        9.05      5.24 o 
  14   0   4        4.62        6.72      5.84 o 
  15   0   4       20.48       14.70      7.65 o 
  16   0   4        6.99        9.46      7.02 o 
  17   0   4        3.75       22.90     11.82 o 
 -19   1   4        6.91        8.77      4.50 o 
 -18   1   4        1.02        2.27      4.66 o 
 -17   1   4        6.26       11.66      5.56 o 
 -16   1   4       11.31       15.67      5.61 o 
 -15   1   4        3.61        2.79      3.12 o 
 -14   1   4       23.94       15.89      3.89 o 
 -13   1   4        0.16        0.48      2.04 o 
 -12   1   4       58.54       52.28      5.61 o 
 -11   1   4       64.64       70.70      4.42 o 
 -10   1   4       37.35       39.02      3.27 o 
  -9   1   4       28.36       24.41      2.59 o 
  -8   1   4     4338.93     4422.58    102.61 o 
  -7   1   4     2655.58     2782.67     46.16 o 
  -6   1   4      412.18      438.60     12.73 o 
  -5   1   4       61.14       55.04      3.77 o 
  -4   1   4     8764.29     8836.44     97.27 o 
  -3   1   4     3525.62     3611.95     54.51 o 
  -2   1   4        0.61        1.54      0.93 o 
  -1   1   4     2122.16     1993.57     18.32 o 
   0   1   4       94.33      116.24      5.29 o 
   1   1   4     1708.22     1601.48     32.53 o 
   2   1   4      633.22      606.43     11.08 o 
   3   1   4      635.93      703.17     11.65 o 
   4   1   4     2033.20     2039.92     26.46 o 
   5   1   4     1274.24     1469.73     30.79 o 
   6   1   4        1.42        2.55      1.31 o 
   7   1   4       87.38       87.89      5.41 o 
   8   1   4      285.72      295.82     10.05 o 
   9   1   4        4.42        4.00      2.23 o 
  10   1   4       10.44        9.29      3.01 o 
  11   1   4       23.54       33.76      6.17 o 
  12   1   4        5.84        4.47      3.20 o 
  13   1   4        7.06        6.06      3.64 o 
  14   1   4       48.05       47.38     10.23 o 
  15   1   4        9.00        3.60      5.21 o 
  16   1   4        5.24       13.04      7.88 o 
 -19   2   4        7.34       15.58      6.12 o 
 -18   2   4        0.73        6.43      4.52 o 
 -17   2   4        8.90       12.15      4.47 o 
 -16   2   4       16.67        8.47      4.14 o 
 -15   2   4       14.59       12.64      4.14 o 
 -14   2   4       43.88       48.83      6.80 o 
 -13   2   4       69.17       75.34      7.37 o 
 -12   2   4      582.10      517.67     25.04 o 
 -11   2   4      195.18      181.33      8.30 o 
 -10   2   4       16.88       17.07      3.34 o 
  -9   2   4       34.71       33.28      3.26 o 
  -8   2   4       29.74       36.04      3.16 o 
  -7   2   4      103.59      107.10      4.45 o 
  -6   2   4       63.25       74.95      4.67 o 
  -5   2   4      112.03      112.86      3.79 o 
  -4   2   4       28.18       26.27      2.58 o 
  -3   2   4      168.60      172.97      3.90 o 
  -2   2   4       38.58       34.70      2.62 o 
  -1   2   4      147.68      153.04      4.62 o 
   0   2   4     6380.83     6160.35     99.31 o 
   1   2   4       17.44       18.95      1.97 o 
   2   2   4     3187.09     3247.30     24.66 o 
   3   2   4        1.07        0.81      1.05 o 
   4   2   4      310.93      337.99      7.38 o 
   5   2   4      514.76      529.89     18.13 o 
   6   2   4      221.85      215.56      6.81 o 
   7   2   4      391.92      398.69     18.43 o 
   8   2   4        0.14       -1.16      1.69 o 
   9   2   4        5.33        5.78      2.70 o 
  10   2   4        6.22       10.58      3.27 o 
  11   2   4       64.30       69.73      8.75 o 
  12   2   4      121.18      129.15      8.81 o 
  13   2   4       98.59      100.00     11.29 o 
  14   2   4        2.70       13.50      6.75 o 
  15   2   4        3.38        2.68      4.20 o 
  16   2   4        6.40        4.04      4.74 o 
 -18   3   4        7.68        9.18      7.81 o 
 -17   3   4        4.09        1.62      3.44 o 
 -16   3   4       44.41       46.66      7.12 o 
 -15   3   4       53.60       54.26      7.31 o 
 -14   3   4        0.05        2.07      2.85 o 
 -13   3   4        0.17        2.94      2.86 o 
 -12   3   4      102.13      102.19      7.88 o 
 -11   3   4       79.35       75.47      6.92 o 
 -10   3   4       27.05       23.67      3.51 o 
  -9   3   4       11.93        9.34      2.37 o 
  -8   3   4       53.42       54.63      4.36 o 
  -7   3   4       17.12       23.11      3.07 o 
  -6   3   4       90.33      100.05      4.14 o 
  -5   3   4      407.05      416.00     11.56 o 
  -4   3   4      197.81      189.39      5.43 o 
  -3   3   4      200.97      199.38      5.41 o 
  -2   3   4      760.46      788.50     26.00 o 
  -1   3   4       11.22        7.20      1.75 o 
   0   3   4      181.37      200.92     10.23 o 
   1   3   4     1121.48     1199.64     17.36 o 
   2   3   4       24.05       22.17      2.70 o 
   3   3   4      227.51      228.06      6.51 o 
   4   3   4      257.52      239.46     14.24 o 
   5   3   4      266.17      260.24     19.17 o 
   6   3   4       54.57       70.48      6.55 o 
   7   3   4       39.11       41.54      5.37 o 
   8   3   4       10.21       10.87      3.38 o 
   9   3   4        2.97        3.72      3.05 o 
  10   3   4       10.17       14.53      3.92 o 
  11   3   4        6.47        5.84      3.50 o 
  12   3   4        0.02        3.05      3.17 o 
  13   3   4        0.01        2.41      2.99 o 
  14   3   4        6.17        5.41      3.71 o 
  15   3   4        0.16        6.05      4.32 o 
 -17   4   4        0.23        4.00      5.45 o 
 -16   4   4        0.57        1.55      4.16 o 
 -15   4   4       13.61       10.52      5.09 o 
 -14   4   4        2.03        4.34      3.39 o 
 -13   4   4        4.30        9.79      3.78 o 
 -12   4   4       25.48       25.24      4.39 o 
 -11   4   4        1.20        0.63      2.30 o 
 -10   4   4       75.60       72.36      6.27 o 
  -9   4   4        0.64        1.26      2.50 o 
  -8   4   4      476.62      461.20     15.27 o 
  -7   4   4       36.40       35.50      4.28 o 
  -6   4   4      122.12      126.33      6.68 o 
  -5   4   4       30.56       40.89      4.28 o 
  -4   4   4      363.74      425.22     10.78 o 
  -3   4   4      168.95      189.91      8.58 o 
  -2   4   4       23.57       27.23      3.52 o 
  -1   4   4       66.77       70.22      5.11 o 
   0   4   4        3.37        1.77      1.67 o 
   1   4   4       10.49        6.96      2.42 o 
   2   4   4      174.06      187.44      8.17 o 
   3   4   4        7.53        8.23      3.22 o 
   4   4   4      206.28      180.80      9.13 o 
   5   4   4       64.42       83.44      8.87 o 
   6   4   4      550.72      533.91     16.50 o 
   7   4   4       18.41       20.26      4.48 o 
   8   4   4        5.02        4.98      3.35 o 
   9   4   4       19.24       24.57      5.02 o 
  10   4   4       19.13       22.47      5.30 o 
  11   4   4        0.21        1.36      3.31 o 
  12   4   4        0.51        2.95      3.63 o 
  13   4   4        1.14        2.42      3.45 o 
  14   4   4        5.86        9.78      4.04 o 
 -15   5   4        3.02        2.67      4.99 o 
 -14   5   4        0.04        0.96      4.46 o 
 -13   5   4        3.20        4.98      4.51 o 
 -12   5   4       15.16       17.93      6.22 o 
 -11   5   4       30.60       28.32      7.72 o 
 -10   5   4       63.05       66.53     17.46 o 
  -9   5   4      207.78      174.82     14.75 o 
  -8   5   4      184.43      173.55     15.15 o 
  -7   5   4        1.70        0.37      4.17 o 
  -6   5   4       11.79       14.08      8.20 o 
  -5   5   4        8.29        5.52      4.71 o 
  -4   5   4      185.13      158.72     13.34 o 
  -3   5   4      158.45      154.23     12.50 o 
  -2   5   4       70.03       70.33      9.43 o 
  -1   5   4        0.00       -0.03      2.29 o 
   0   5   4        1.33        5.36      2.54 o 
   1   5   4      279.76      269.66     20.78 o 
   2   5   4        0.17        1.31      3.02 o 
   3   5   4      231.13      254.50     17.39 o 
   4   5   4        5.91        6.17      3.79 o 
   5   5   4      210.17      212.20     11.60 o 
   6   5   4      145.93      141.84     10.30 o 
   7   5   4       75.84       66.26      8.26 o 
   8   5   4       18.50       14.83      4.91 o 
   9   5   4        0.63        0.58      3.50 o 
  10   5   4        2.01        1.55      3.75 o 
  11   5   4       21.54       32.66      7.19 o 
  12   5   4        0.14        2.00      3.03 o 
 -13   6   4        0.32        1.04      4.96 o 
 -12   6   4        2.29       -2.12      4.38 o 
 -11   6   4        0.10        4.01      4.39 o 
 -10   6   4        0.18       -4.94      4.36 o 
  -9   6   4       27.28       17.21      7.16 o 
  -8   6   4        0.60       -1.02      4.33 o 
  -7   6   4      106.08       91.10     13.30 o 
  -6   6   4       15.27       13.47      5.95 o 
  -5   6   4        5.50        4.66      4.93 o 
  -4   6   4      112.60      113.50     14.02 o 
  -3   6   4       24.89       26.83      7.00 o 
  -2   6   4        0.19        8.45      7.57 o 
  -1   6   4        0.45       -0.05      4.15 o 
   0   6   4      695.61      577.77     25.18 o 
   1   6   4       14.14        7.97      5.61 o 
   2   6   4        1.71       -1.24      4.36 o 
   3   6   4        3.36        1.20      4.93 o 
   4   6   4        3.12       -1.57      4.85 o 
   5   6   4        0.78        2.57      5.03 o 
   6   6   4        0.00       -3.81      4.37 o 
   7   6   4       10.58       13.24      6.01 o 
   8   6   4        1.10        0.52      4.39 o 
   9   6   4        0.98        3.73      4.27 o 
  10   6   4        0.10        2.66      3.60 o 
 -10   7   4        2.96        2.99      5.98 o 
  -9   7   4       10.87       18.57      6.08 o 
  -8   7   4        4.62        2.56      7.58 o 
  -7   7   4       11.39       19.52      7.43 o 
  -6   7   4        6.59        6.22      5.81 o 
  -5   7   4       21.12       25.43      7.94 o 
  -4   7   4       34.07       40.86     14.78 o 
  -3   7   4        0.16        4.76      5.78 o 
  -2   7   4       12.86        6.72      6.02 o 
  -1   7   4        0.00       -3.27      4.67 o 
   0   7   4        0.16       -0.29      5.54 o 
   1   7   4       10.61        7.34      5.61 o 
   2   7   4        4.56        2.90      5.60 o 
   3   7   4        6.59        8.47      6.60 o 
   4   7   4       26.37       28.07      8.32 o 
   5   7   4        5.41       10.67      5.40 o 
   6   7   4        1.36        5.03      4.75 o 
   7   7   4        2.12        5.02      4.60 o 
 -19   1   5        7.92        4.06      4.44 o 
 -18   1   5        0.00        0.03      3.96 o 
 -17   1   5       11.65        7.25      5.04 o 
 -16   1   5       14.87       19.31      4.71 o 
 -15   1   5        8.14        9.46      3.44 o 
 -14   1   5       40.72       31.11      4.90 o 
 -13   1   5       50.39       51.35      6.08 o 
 -12   1   5      203.65      149.61      7.80 o 
 -11   1   5       15.52       13.13      2.37 o 
 -10   1   5        0.28        1.21      1.36 o 
  -9   1   5       13.49       11.21      2.03 o 
  -8   1   5     1096.73     1025.61     21.41 o 
  -7   1   5      902.37      796.65     59.57 o 
  -6   1   5      892.66      903.29     26.62 o 
  -5   1   5     1315.61     1469.55     45.56 o 
  -4   1   5     3548.78     3788.25     23.25 o 
  -3   1   5        9.03        9.55      1.83 o 
  -2   1   5     4941.72     4517.88    213.59 o 
  -1   1   5      180.23      174.35      4.69 o 
   0   1   5       42.23       41.62      3.30 o 
   1   1   5        6.89       10.31      1.23 o 
   2   1   5      738.39      722.76     43.79 o 
   3   1   5     2281.03     2337.75     29.98 o 
   4   1   5      600.79      639.40      9.54 o 
   5   1   5      263.93      284.05      6.82 o 
   6   1   5        1.42        0.93      1.39 o 
   7   1   5        6.51        7.35      2.35 o 
   8   1   5      667.26      630.78     18.29 o 
   9   1   5        1.28        1.50      1.94 o 
  10   1   5      342.99      351.28     12.42 o 
  11   1   5       47.27       39.62      6.81 o 
  12   1   5        4.81        7.77      3.87 o 
  13   1   5        1.41        3.12      3.49 o 
  14   1   5        4.86        7.18      4.42 o 
  15   1   5        0.05        0.48      3.97 o 
  16   1   5       43.29       54.79     10.24 o 
 -19   2   5        0.01        6.64      4.31 o 
 -18   2   5        2.40        5.19      3.69 o 
 -17   2   5       14.86       12.55      5.33 o 
 -16   2   5       22.89       27.04      5.72 o 
 -15   2   5       63.45       66.67      7.88 o 
 -14   2   5       39.82       30.25      5.06 o 
 -13   2   5       29.24       33.86      5.38 o 
 -12   2   5      270.25      250.21     10.75 o 
 -11   2   5      408.59      364.32     19.49 o 
 -10   2   5        4.31       13.51      3.04 o 
  -9   2   5      447.53      436.61     19.82 o 
  -8   2   5       58.78       58.75      5.17 o 
  -7   2   5     1265.97     1268.12     37.42 o 
  -6   2   5        0.00        0.65      1.01 o 
  -5   2   5       27.51       23.89      7.02 o 
  -4   2   5      270.63      288.93      5.79 o 
  -3   2   5       10.12       12.13      1.52 o 
  -2   2   5      106.12      110.01      5.97 o 
  -1   2   5      592.39      637.52     15.26 o 
   0   2   5      519.26      511.70     11.06 o 
   1   2   5        2.73        3.37      1.21 o 
   2   2   5     1253.50     1241.06     18.25 o 
   3   2   5       15.59       13.69      1.94 o 
   4   2   5       20.96       30.27      2.96 o 
   5   2   5       83.25       96.13      4.73 o 
   6   2   5      354.39      363.25     20.50 o 
   7   2   5        0.44        2.16      2.03 o 
   8   2   5       99.08       87.67      6.34 o 
   9   2   5        1.42        1.81      2.43 o 
  10   2   5        7.57        8.66      3.22 o 
  11   2   5       72.72       70.54      7.48 o 
  12   2   5       37.60       53.33      7.09 o 
  13   2   5        1.72        0.90      3.07 o 
  14   2   5       34.70       46.56      8.21 o 
  15   2   5       23.06       21.20      5.91 o 
 -18   3   5        1.84        2.66      5.33 o 
 -17   3   5        0.52        4.44      3.89 o 
 -16   3   5       18.05       16.03      4.95 o 
 -15   3   5        6.66        8.33      4.73 o 
 -14   3   5        0.42       -1.17      4.39 o 
 -13   3   5       10.02       12.72      3.68 o 
 -12   3   5       75.67       83.26      7.50 o 
 -11   3   5        4.08        6.86      2.79 o 
 -10   3   5        0.60        3.32      2.28 o 
  -9   3   5       32.62       31.16      4.49 o 
  -8   3   5        2.30        3.94      1.75 o 
  -7   3   5        0.02        1.58      1.27 o 
  -6   3   5      102.49      122.43      4.44 o 
  -5   3   5        6.08       10.11      1.77 o 
  -4   3   5      176.44      180.06      7.74 o 
  -3   3   5      525.51      566.64     10.81 o 
  -2   3   5      257.80      293.33      6.42 o 
  -1   3   5      564.85      625.56     10.18 o 
   0   3   5      317.27      275.99     10.01 o 
   1   3   5       30.62       39.64      3.53 o 
   2   3   5        0.04        0.18      1.32 o 
   3   3   5      408.26      438.37     20.09 o 
   4   3   5      138.16      116.46     10.72 o 
   5   3   5        2.47        5.39      2.53 o 
   6   3   5       52.76       51.54      5.66 o 
   7   3   5      157.77      144.46      8.27 o 
   8   3   5       78.18       75.26      7.18 o 
   9   3   5       21.44       19.70      4.31 o 
  10   3   5       58.03       61.61      7.31 o 
  11   3   5        0.09        2.60      3.27 o 
  12   3   5        5.23        5.68      3.55 o 
  13   3   5        0.04        5.33      3.15 o 
  14   3   5       19.27       24.09      5.35 o 
  15   3   5        3.98        8.26      5.38 o 
 -17   4   5        0.05        1.42      5.20 o 
 -16   4   5        6.63        1.91      4.57 o 
 -15   4   5        9.80        7.99      5.34 o 
 -14   4   5        3.61        7.91      5.29 o 
 -13   4   5      206.43      169.66     15.92 o 
 -12   4   5       14.67        9.63      5.23 o 
 -11   4   5       36.85       45.74      6.83 o 
 -10   4   5        0.81        2.40      3.12 o 
  -9   4   5      113.98      114.26      8.72 o 
  -8   4   5        0.61        4.31      2.28 o 
  -7   4   5      313.41      306.13      9.54 o 
  -6   4   5        3.11        6.27      2.22 o 
  -5   4   5        0.05        0.93      1.64 o 
  -4   4   5      294.72      311.67     11.32 o 
  -3   4   5      202.03      240.95     10.29 o 
  -2   4   5       66.50       79.59     10.07 o 
  -1   4   5        0.54        2.08      2.15 o 
   0   4   5       63.19       72.33      8.93 o 
   1   4   5       42.00       37.53      4.04 o 
   2   4   5      336.39      316.84     15.98 o 
   3   4   5      112.01      109.68      7.35 o 
   4   4   5        1.41        0.10      2.27 o 
   5   4   5      139.52      140.01     11.28 o 
   6   4   5      372.94      362.71     19.89 o 
   7   4   5       77.90       67.28      9.56 o 
   8   4   5        0.35       -0.55      2.84 o 
   9   4   5       32.07       32.53      5.77 o 
  10   4   5       17.33       20.23      5.22 o 
  11   4   5        4.43        5.80      3.76 o 
  12   4   5        7.34        9.24      3.92 o 
  13   4   5       13.11       19.74      4.52 o 
  14   4   5        1.55        4.92      4.61 o 
 -15   5   5        2.43        1.23      4.95 o 
 -14   5   5        1.24        4.71      5.36 o 
 -13   5   5        1.43        4.42      4.70 o 
 -12   5   5       21.44       20.90      7.01 o 
 -11   5   5       13.10       13.42      6.29 o 
 -10   5   5        0.95        0.40      3.91 o 
  -9   5   5        4.56        5.32      5.01 o 
  -8   5   5       52.52       48.67      9.62 o 
  -7   5   5      157.85      171.83     14.66 o 
  -6   5   5        3.56        2.26      3.75 o 
  -5   5   5       10.24        8.41      4.54 o 
  -4   5   5      166.12      169.65     13.16 o 
  -3   5   5      130.73      139.30     12.99 o 
  -2   5   5        1.03        3.36      3.79 o 
  -1   5   5       40.59       42.48      6.84 o 
   0   5   5        2.97        0.42      3.37 o 
   1   5   5       20.07       17.31      5.88 o 
   2   5   5       15.72       17.59      5.68 o 
   3   5   5      164.32      121.20     11.42 o 
   4   5   5        0.01       -0.98      3.35 o 
   5   5   5       70.74       72.35      9.87 o 
   6   5   5       28.30       19.20      8.84 o 
   7   5   5       87.46       72.27     10.39 o 
   8   5   5       37.48       34.93      7.32 o 
   9   5   5        7.21        1.21      4.28 o 
  10   5   5        0.14        0.48      4.30 o 
  11   5   5        0.36       -1.73      3.52 o 
  12   5   5        0.54       -3.64      3.81 o 
 -13   6   5        3.12        3.75      5.66 o 
 -12   6   5        0.13        0.13      4.08 o 
 -11   6   5        2.68        2.81      4.62 o 
 -10   6   5        9.12        5.24      6.53 o 
  -9   6   5        5.73        8.20      5.92 o 
  -8   6   5        0.76        5.26      4.73 o 
  -7   6   5        0.28       -0.26      3.92 o 
  -6   6   5        0.93        1.94      4.31 o 
  -5   6   5       11.29       15.48      6.47 o 
  -4   6   5       80.34      100.40     13.66 o 
  -3   6   5      114.23      112.24     13.10 o 
  -2   6   5        0.34        1.58      4.95 o 
  -1   6   5      105.36       95.20     13.17 o 
   0   6   5       29.14       26.42      7.56 o 
   1   6   5        1.46        1.53      4.50 o 
   2   6   5       27.25       31.33      7.79 o 
   3   6   5       10.97        8.40      6.44 o 
   4   6   5        1.08        4.26      4.80 o 
   5   6   5       39.87       38.92      8.25 o 
   6   6   5        2.87        2.80      4.76 o 
   7   6   5        4.22        4.24      4.85 o 
   8   6   5        2.76        4.92      4.43 o 
   9   6   5        0.59        1.84      3.48 o 
  10   6   5        1.14        3.49      5.09 o 
  -9   7   5        4.26        2.72      4.65 o 
  -8   7   5        5.77       -0.43      5.22 o 
  -7   7   5        2.86        7.37      8.79 o 
  -6   7   5        0.30       -1.45      5.10 o 
  -5   7   5        2.91       23.75     11.13 o 
  -4   7   5        3.02        6.31      9.79 o 
  -3   7   5        4.43       10.37      6.16 o 
  -2   7   5        0.16        6.74      5.56 o 
  -1   7   5        1.58        4.68      5.28 o 
   0   7   5        0.72        3.53      5.51 o 
   1   7   5        1.35        5.98      5.65 o 
   2   7   5        2.10        1.97      5.14 o 
   3   7   5        0.62       -1.92      5.50 o 
   4   7   5        0.01        1.70      4.53 o 
   5   7   5        0.42       -4.91      3.83 o 
   6   7   5        7.47        6.99      4.57 o 
 -20   0   6        7.48        7.27      9.21 o 
 -19   0   6        0.38        7.40      7.29 o 
 -18   0   6        1.59       -0.66      7.24 o 
 -17   0   6        2.16        2.44      6.31 o 
 -16   0   6        5.05       10.56      6.61 o 
 -15   0   6        0.37        0.80      4.28 o 
 -14   0   6       36.09       30.89      5.78 o 
 -13   0   6      164.31      153.60      9.41 o 
 -12   0   6      750.62      614.21     57.07 o 
 -11   0   6      208.66      191.98      9.97 o 
 -10   0   6        6.06       15.00      3.54 o 
  -9   0   6       92.28       95.05      6.76 o 
  -8   0   6       23.82       20.41      3.59 o 
  -7   0   6       48.81       53.40      5.15 o 
  -6   0   6       29.93       31.25      3.79 o 
  -5   0   6     1623.55     1642.97     89.50 o 
  -4   0   6     1467.54     1472.11     20.07 o 
  -3   0   6      339.49      304.15     24.11 o 
  -2   0   6      284.90      263.64     11.00 o 
  -1   0   6      248.92      194.82      6.69 o 
   0   0   6    10934.07    10681.37     99.36 o 
   1   0   6      185.75      200.19     17.18 o 
   2   0   6      617.20      657.23     14.56 o 
   3   0   6      266.97      320.83      8.46 o 
   4   0   6     2307.22     2729.24     62.55 o 
   5   0   6       45.59       52.24      4.82 o 
   6   0   6      461.32      566.07     13.05 o 
   7   0   6       15.00       19.62      4.11 o 
   8   0   6      112.40      116.98      8.46 o 
   9   0   6       20.58       30.09      7.82 o 
  10   0   6       95.25      104.39     11.88 o 
  11   0   6      102.14      122.93     14.27 o 
  12   0   6       49.62       68.57     13.28 o 
  13   0   6        9.53       14.59      7.51 o 
  14   0   6        4.86        8.45      7.02 o 
  15   0   6       43.35       35.96     11.33 o 
 -19   1   6        1.09        6.21      5.11 o 
 -18   1   6        0.32        0.67      4.93 o 
 -17   1   6        0.95        5.37      4.72 o 
 -16   1   6        1.94        3.13      3.13 o 
 -15   1   6        1.94        6.06      3.16 o 
 -14   1   6        3.98        4.40      2.69 o 
 -13   1   6       19.77       22.80      4.32 o 
 -12   1   6      184.96      123.56     12.48 o 
 -11   1   6       35.15       28.21      7.24 o 
 -10   1   6      212.23      191.31      8.05 o 
  -9   1   6      194.92      181.43      6.17 o 
  -8   1   6     1377.09     1327.65     16.21 o 
  -7   1   6       86.83       86.68      4.08 o 
  -6   1   6      442.31      440.99      8.27 o 
  -5   1   6       16.32       18.78      2.03 o 
  -4   1   6     1434.76     1410.07     44.65 o 
  -3   1   6     1069.73      991.06     55.31 o 
  -2   1   6     1170.69     1019.25     32.40 o 
  -1   1   6       16.44       11.07      1.09 o 
   0   1   6      436.65      521.92     10.73 o 
   1   1   6     1659.54     1886.01     29.83 o 
   2   1   6        6.89        6.87      1.48 o 
   3   1   6      191.81      211.33      5.54 o 
   4   1   6      302.79      310.57      7.09 o 
   5   1   6       45.09       54.19      3.67 o 
   6   1   6      358.61      397.07     11.14 o 
   7   1   6       29.49       35.67      3.98 o 
   8   1   6      180.66      168.91      8.04 o 
   9   1   6        0.14        1.28      2.18 o 
  10   1   6      310.96      355.51     13.00 o 
  11   1   6       19.10       19.70      4.39 o 
  12   1   6        2.25        6.67      4.03 o 
  13   1   6        5.39        8.14      4.23 o 
  14   1   6       11.18       14.73      5.46 o 
  15   1   6       10.04       13.05      5.77 o 
 -19   2   6        0.88        4.09      4.23 o 
 -18   2   6       25.52       21.96      5.50 o 
 -17   2   6       13.37        9.88      4.38 o 
 -16   2   6       14.53        5.42      3.72 o 
 -15   2   6        4.05       10.52      3.78 o 
 -14   2   6        0.22        0.28      2.34 o 
 -13   2   6        0.01       -1.05      2.34 o 
 -12   2   6        7.04       10.71      3.12 o 
 -11   2   6        9.57       13.23      3.21 o 
 -10   2   6        0.81        2.56      1.85 o 
  -9   2   6       62.62       74.90      4.41 o 
  -8   2   6      437.92      460.91      9.88 o 
  -7   2   6      224.50      211.10     16.71 o 
  -6   2   6      266.63      267.40     10.04 o 
  -5   2   6      866.28      886.97     21.87 o 
  -4   2   6      269.09      301.13      6.25 o 
  -3   2   6      921.74     1028.00     17.86 o 
  -2   2   6     1175.02     1252.90     31.92 o 
  -1   2   6       65.21       75.01      3.51 o 
   0   2   6     2500.16     2533.93     36.03 o 
   1   2   6      234.24      239.74      5.88 o 
   2   2   6      170.33      188.62      5.36 o 
   3   2   6      431.70      357.45     34.48 o 
   4   2   6      164.11      174.24      5.73 o 
   5   2   6       11.39       12.02      2.35 o 
   6   2   6        9.53       12.07      3.14 o 
   7   2   6        1.14        2.16      2.07 o 
   8   2   6      151.52      151.02      8.15 o 
   9   2   6      215.20      210.44     10.06 o 
  10   2   6       54.41       58.65      6.73 o 
  11   2   6       32.00       25.95      4.99 o 
  12   2   6       46.83       51.10      7.08 o 
  13   2   6       63.73       70.32      8.52 o 
  14   2   6       32.48       46.93      8.58 o 
  15   2   6        0.03        3.59      5.20 o 
 -18   3   6        1.49        0.39      5.01 o 
 -17   3   6       20.92       15.81      6.24 o 
 -16   3   6       88.42       88.37     12.61 o 
 -15   3   6       33.76       28.99      7.69 o 
 -14   3   6        3.08        6.62      4.92 o 
 -13   3   6        9.14       13.60      4.24 o 
 -12   3   6       88.58       89.44     16.54 o 
 -11   3   6       52.80       53.49      6.08 o 
 -10   3   6       16.82       13.34      3.26 o 
  -9   3   6        5.05        6.22      2.33 o 
  -8   3   6       36.82       31.83      4.02 o 
  -7   3   6       24.50       24.64      2.85 o 
  -6   3   6       11.80       19.55      2.21 o 
  -5   3   6       14.46       17.81      2.00 o 
  -4   3   6      326.43      321.87      9.76 o 
  -3   3   6      399.71      470.94     14.57 o 
  -2   3   6       71.80       70.14      4.16 o 
  -1   3   6      127.24      120.30      6.62 o 
   0   3   6      229.82      243.26     10.19 o 
   1   3   6     1150.39     1207.51     24.82 o 
   2   3   6      227.86      237.31      7.48 o 
   3   3   6       17.37       19.93      3.38 o 
   4   3   6      283.98      238.80     24.67 o 
   5   3   6       31.20       39.00      5.06 o 
   6   3   6       51.04       57.85      9.45 o 
   7   3   6      158.84      141.60      8.29 o 
   8   3   6       87.91       93.54      8.15 o 
   9   3   6       44.39       47.00      6.34 o 
  10   3   6        5.23        6.09      3.75 o 
  11   3   6       16.05       22.76      5.24 o 
  12   3   6        6.05        4.21      3.66 o 
  13   3   6        0.10        5.70      3.58 o 
  14   3   6        8.04        9.60      4.61 o 
 -17   4   6        0.50        5.97      5.85 o 
 -16   4   6        6.09        9.36      5.22 o 
 -15   4   6        2.64        6.39      5.39 o 
 -14   4   6       12.42        8.31      5.46 o 
 -13   4   6       22.33       16.55      6.60 o 
 -12   4   6      328.16      314.85     19.13 o 
 -11   4   6        8.42        8.57      5.38 o 
 -10   4   6       13.46       21.19      6.40 o 
  -9   4   6        0.07        2.81      3.83 o 
  -8   4   6        5.07        6.73      4.47 o 
  -7   4   6      139.55      116.85     11.27 o 
  -6   4   6        3.92        1.80      3.69 o 
  -5   4   6      105.16       86.66     30.40 o 
  -4   4   6      196.01      175.36      9.06 o 
  -3   4   6       91.20       90.22      7.78 o 
  -2   4   6      110.91      112.35      9.49 o 
  -1   4   6       40.56       39.15      6.25 o 
   0   4   6        0.00        2.15      2.29 o 
   1   4   6       19.28       23.86      3.94 o 
   2   4   6      298.21      265.42     14.98 o 
   3   4   6      122.56       97.36     16.47 o 
   4   4   6      200.98      221.92     10.89 o 
   5   4   6       98.27      127.28     14.51 o 
   6   4   6        4.65       12.57      3.93 o 
   7   4   6       34.65       44.72      6.50 o 
   8   4   6       31.01       34.85      6.11 o 
   9   4   6        0.33        2.92      3.41 o 
  10   4   6       19.73       14.73      4.81 o 
  11   4   6        2.91        6.79      3.66 o 
  12   4   6       23.87       36.38      6.15 o 
  13   4   6        6.67        8.49      4.37 o 
 -15   5   6        0.03        1.24      6.21 o 
 -14   5   6        9.15        4.70      4.86 o 
 -13   5   6       13.33        9.05      5.60 o 
 -12   5   6        4.48        4.33      4.53 o 
 -11   5   6        0.00        4.43      4.76 o 
 -10   5   6        7.96        5.96      4.89 o 
  -9   5   6       46.74       45.13      9.45 o 
  -8   5   6      386.22      398.79     21.69 o 
  -7   5   6      348.36      342.01     19.45 o 
  -6   5   6       50.39       57.85     13.71 o 
  -5   5   6        0.06        1.47      3.68 o 
  -4   5   6       93.37       98.45     11.56 o 
  -3   5   6       21.62       21.78      5.84 o 
  -2   5   6       60.15       69.55     10.09 o 
  -1   5   6      586.11      575.05     17.88 o 
   0   5   6       10.90       13.93      5.69 o 
   1   5   6      711.64      657.22     25.62 o 
   2   5   6        9.13       19.62      6.63 o 
   3   5   6      312.06      237.66     15.05 o 
   4   5   6       76.21       72.40     10.11 o 
   5   5   6        3.48        8.06      7.20 o 
   6   5   6        1.81       -0.16      4.30 o 
   7   5   6       13.65       15.56      6.20 o 
   8   5   6        0.35        1.05      4.19 o 
   9   5   6       60.58       76.00     10.72 o 
  10   5   6        6.68        2.89      4.58 o 
  11   5   6       18.57       15.60      5.33 o 
 -13   6   6        2.74        2.64      5.07 o 
 -12   6   6        0.24       -3.14      4.14 o 
 -11   6   6        0.01       -5.03      4.61 o 
 -10   6   6        0.07       -0.88      4.74 o 
  -9   6   6        1.28        2.64      4.99 o 
  -8   6   6        0.72        0.57      4.94 o 
  -7   6   6        3.40        8.94      6.25 o 
  -6   6   6        7.88       14.90      6.55 o 
  -5   6   6       11.35       17.60      6.96 o 
  -4   6   6      141.69      165.23     14.51 o 
  -3   6   6        3.72        4.45      5.00 o 
  -2   6   6        0.76        5.48      4.80 o 
  -1   6   6        0.13        3.43      4.57 o 
   0   6   6       16.02       16.35      6.23 o 
   1   6   6        6.05        2.32      4.26 o 
   2   6   6       43.04       28.79      7.66 o 
   3   6   6       26.22       28.98      7.94 o 
   4   6   6       32.09       26.38      7.55 o 
   5   6   6        1.20       -0.74      4.42 o 
   6   6   6        1.81        3.68      5.17 o 
   7   6   6        1.20        5.10      4.66 o 
   8   6   6        2.53        2.39      3.66 o 
   9   6   6        8.27        3.77      4.76 o 
  -9   7   6        6.88       16.92     10.15 o 
  -8   7   6        1.89        1.47      5.80 o 
  -7   7   6        0.69        2.29      4.93 o 
  -6   7   6        2.84        0.59      6.94 o 
  -5   7   6        0.00       10.48      8.94 o 
  -4   7   6       43.17       51.92     17.88 o 
  -3   7   6       31.06       20.81      7.61 o 
  -2   7   6        2.66        8.69      6.09 o 
  -1   7   6       15.54       10.84      5.99 o 
   0   7   6        8.27        9.15      5.94 o 
   1   7   6       27.25       37.71      6.85 o 
   2   7   6        0.32        0.85      4.53 o 
   3   7   6       31.93       39.12      8.63 o 
   4   7   6        0.01       -0.38      4.07 o 
   5   7   6        0.11       -3.31      4.06 o 
 -20   1   7        0.29        5.97      5.30 o 
 -19   1   7        0.02       -0.12      4.77 o 
 -18   1   7        3.76       -0.02      7.03 o 
 -17   1   7        8.97        3.80      3.77 o 
 -16   1   7        0.84        5.23      3.98 o 
 -15   1   7       72.14       74.86      8.03 o 
 -14   1   7       14.69       22.93      4.81 o 
 -13   1   7      116.47      125.86      7.97 o 
 -12   1   7       10.05        9.91      2.88 o 
 -11   1   7       68.30       68.81      4.75 o 
 -10   1   7       41.29       51.50      5.33 o 
  -9   1   7        0.47        4.42      1.70 o 
  -8   1   7     2864.98     2882.13     74.93 o 
  -7   1   7        1.17        1.74      1.33 o 
  -6   1   7     1357.77     1516.92     43.91 o 
  -5   1   7      108.95      124.85      4.41 o 
  -4   1   7       99.52       83.61      3.81 o 
  -3   1   7      175.79      184.29      7.31 o 
  -2   1   7     1881.32     1928.46     70.94 o 
  -1   1   7     1039.77      962.62     12.98 o 
   0   1   7      690.78      767.57     18.91 o 
   1   1   7      424.71      495.93     14.81 o 
   2   1   7       66.74       47.21      8.07 o 
   3   1   7      162.77      188.81      6.66 o 
   4   1   7     2109.43     2174.66     19.85 o 
   5   1   7        4.18        6.63      1.84 o 
   6   1   7      142.46      163.09      6.02 o 
   7   1   7      125.64      132.57      6.87 o 
   8   1   7        1.48        1.46      2.33 o 
   9   1   7       44.14       50.90      6.21 o 
  10   1   7      115.48      117.67      8.31 o 
  11   1   7       55.58       60.69      8.08 o 
  12   1   7       89.81       99.77     11.32 o 
  13   1   7       33.56       41.91      9.64 o 
  14   1   7        0.01        3.02      4.24 o 
  15   1   7        7.82       15.07      6.33 o 
 -19   2   7        4.49        6.31      6.01 o 
 -18   2   7       12.45       15.95     12.86 o 
 -17   2   7        9.27       13.94      4.33 o 
 -16   2   7       63.34       71.28      8.39 o 
 -15   2   7       36.14       35.98      6.01 o 
 -14   2   7       32.35       25.99      5.31 o 
 -13   2   7        7.69        6.02      3.30 o 
 -12   2   7      118.48      114.96      8.12 o 
 -11   2   7      107.26      108.08      7.21 o 
 -10   2   7      343.99      352.50      9.58 o 
  -9   2   7      111.77      116.29      5.48 o 
  -8   2   7        6.06        7.83      2.43 o 
  -7   2   7       43.17       47.64      3.56 o 
  -6   2   7      430.67      497.23     16.72 o 
  -5   2   7       57.54       69.06      3.28 o 
  -4   2   7     1506.88     1724.21     24.29 o 
  -3   2   7      141.83      161.74      7.20 o 
  -2   2   7      507.07      560.70     13.18 o 
  -1   2   7       31.45       37.17      2.86 o 
   0   2   7      130.33      146.64      6.45 o 
   1   2   7       48.18       53.44      3.22 o 
   2   2   7       30.82       30.59      3.51 o 
   3   2   7       89.58       67.93     13.04 o 
   4   2   7       70.83       77.63      4.14 o 
   5   2   7       23.52       18.70      2.96 o 
   6   2   7       28.54       36.08      5.12 o 
   7   2   7      150.38      138.25      7.83 o 
   8   2   7       52.06       54.83      6.12 o 
   9   2   7       38.27       30.58      5.10 o 
  10   2   7        3.00        2.83      2.82 o 
  11   2   7       65.27       73.92      8.06 o 
  12   2   7        1.97        0.26      3.15 o 
  13   2   7       83.40       70.95      8.60 o 
  14   2   7       10.26       16.07      6.85 o 
 -18   3   7        1.57        2.45      4.84 o 
 -17   3   7       21.32       22.29      7.30 o 
 -16   3   7       51.12       58.87     10.59 o 
 -15   3   7        1.21        4.23      4.80 o 
 -14   3   7        2.55       -5.74      4.02 o 
 -13   3   7        0.66        3.50      4.00 o 
 -12   3   7       65.85       78.35     11.10 o 
 -11   3   7       35.93       39.43      7.99 o 
 -10   3   7        1.40        0.48      3.18 o 
  -9   3   7       25.82       42.75      7.85 o 
  -8   3   7       10.84       13.56      3.35 o 
  -7   3   7       36.24       45.46      5.78 o 
  -6   3   7      296.97      305.01     11.47 o 
  -5   3   7      142.19      161.04     15.51 o 
  -4   3   7      157.69      148.86      8.01 o 
  -3   3   7       15.55       11.86      4.07 o 
  -2   3   7      188.32      175.89      8.37 o 
  -1   3   7      735.96      724.69     35.99 o 
   0   3   7      129.85      136.18      5.39 o 
   1   3   7      230.61      246.74      7.81 o 
   2   3   7       85.16       77.34      5.41 o 
   3   3   7      447.58      455.31     31.27 o 
   4   3   7       67.60       55.41      5.80 o 
   5   3   7      246.41      275.49     16.27 o 
   6   3   7       69.62       66.55      6.78 o 
   7   3   7        2.12        1.33      2.46 o 
   8   3   7       11.60       12.04      3.89 o 
   9   3   7        1.38        4.63      3.26 o 
  10   3   7        2.72        6.90      3.73 o 
  11   3   7        2.15        1.51      3.15 o 
  12   3   7       35.23       34.21      6.41 o 
  13   3   7        0.42        1.52      3.56 o 
 -17   4   7       11.38        6.83      5.85 o 
 -16   4   7        1.09        3.98      4.84 o 
 -15   4   7        2.52        2.97      4.55 o 
 -14   4   7        1.97       -2.93      4.40 o 
 -13   4   7        1.94        5.93      4.92 o 
 -12   4   7        5.24        7.08      5.43 o 
 -11   4   7      448.96      407.35     36.98 o 
 -10   4   7        3.03        3.87      4.31 o 
  -9   4   7       16.99       18.64      5.92 o 
  -8   4   7       43.29       53.78      9.12 o 
  -7   4   7      130.75      123.53     12.21 o 
  -6   4   7        0.65        2.78      2.58 o 
  -5   4   7       95.90      101.50      8.17 o 
  -4   4   7      127.92      126.09      8.56 o 
  -3   4   7      285.98      273.85     11.77 o 
  -2   4   7       87.56      101.57      7.52 o 
  -1   4   7       11.90       12.18      2.95 o 
   0   4   7        7.98        8.31      2.99 o 
   1   4   7        4.09        6.29      2.73 o 
   2   4   7      205.42      162.14     11.87 o 
   3   4   7       80.59       73.77      9.50 o 
   4   4   7        3.14        9.34      4.30 o 
   5   4   7        3.30        2.70      3.58 o 
   6   4   7       92.03       92.03     10.77 o 
   7   4   7       23.70       23.82      6.31 o 
   8   4   7        0.03        3.06      4.02 o 
   9   4   7        1.71        4.62      4.63 o 
  10   4   7        9.26        6.91      4.36 o 
  11   4   7       22.11       22.74      6.31 o 
  12   4   7        8.33       12.29      5.54 o 
 -15   5   7        0.98       -1.34      5.21 o 
 -14   5   7        0.08       -4.80      4.71 o 
 -13   5   7        8.82       13.40      5.95 o 
 -12   5   7        0.12        3.36      4.67 o 
 -11   5   7        0.39       -0.22      4.87 o 
 -10   5   7       32.90       26.17      7.99 o 
  -9   5   7        4.79        2.89      4.53 o 
  -8   5   7        7.62       13.28      6.04 o 
  -7   5   7       91.44      108.29     14.04 o 
  -6   5   7       14.60       11.89      5.76 o 
  -5   5   7        0.06        3.20      4.10 o 
  -4   5   7       31.77       30.46      7.49 o 
  -3   5   7        7.49        6.17      4.50 o 
  -2   5   7        0.53        3.56      3.90 o 
  -1   5   7       45.93       38.15     10.50 o 
   0   5   7       66.71       69.10     10.76 o 
   1   5   7       86.26       89.65     11.81 o 
   2   5   7        1.32        3.27      4.00 o 
   3   5   7      118.69       90.19     11.23 o 
   4   5   7        4.26        3.46      4.87 o 
   5   5   7       36.36       24.51      9.74 o 
   6   5   7       21.89       24.18      6.75 o 
   7   5   7        1.89        2.66      4.22 o 
   8   5   7        9.44        6.84      4.63 o 
   9   5   7        0.53       -0.48      4.01 o 
  10   5   7        0.93       -2.17      3.42 o 
  11   5   7        1.11       -1.97      4.57 o 
 -13   6   7        5.54        0.82      6.02 o 
 -12   6   7        6.42        2.93      5.29 o 
 -11   6   7        0.56        0.40      5.24 o 
 -10   6   7        0.18        2.31      5.33 o 
  -9   6   7        1.58       -0.04      4.94 o 
  -8   6   7        0.12        0.54      4.55 o 
  -7   6   7       11.97       14.84      6.67 o 
  -6   6   7       23.77       25.72      7.73 o 
  -5   6   7       15.26        8.08      5.77 o 
  -4   6   7       11.91       14.19      6.36 o 
  -3   6   7       82.17       77.80     18.10 o 
  -2   6   7        3.05        4.03      6.60 o 
  -1   6   7      149.52      123.69     14.99 o 
   0   6   7        5.49        5.21      4.87 o 
   1   6   7        1.58       -0.36      5.53 o 
   2   6   7        4.08        2.31      5.13 o 
   3   6   7        1.01        4.42      5.86 o 
   4   6   7       31.27       27.24      7.84 o 
   5   6   7       27.10       31.32      7.32 o 
   6   6   7       17.63       19.57      8.38 o 
   7   6   7        4.88       16.05      4.57 o 
   8   6   7        6.26        2.96      4.22 o 
  -9   7   7        0.35        7.72      6.52 o 
  -8   7   7        3.11        7.11      5.90 o 
  -7   7   7        0.85        6.74      5.71 o 
  -6   7   7        2.23       12.23     10.09 o 
  -5   7   7       19.92       31.59     14.34 o 
  -4   7   7       37.50       37.84      9.63 o 
  -3   7   7        3.03        9.91      5.95 o 
  -2   7   7        2.31       -2.10      4.90 o 
  -1   7   7        7.36        6.75      5.57 o 
   0   7   7        0.52       -5.03      4.67 o 
   1   7   7        3.37        8.24      5.41 o 
   2   7   7        0.10       -0.69      3.99 o 
   3   7   7        1.27        3.95      3.70 o 
   4   7   7        3.36        4.17      6.66 o 
 -20   0   8        2.10        8.25      7.02 o 
 -19   0   8        6.11        2.63      7.87 o 
 -18   0   8        8.01        3.84      8.01 o 
 -17   0   8        0.01       -0.80      7.38 o 
 -16   0   8      116.88       99.23     15.97 o 
 -15   0   8       22.36       24.44      5.58 o 
 -14   0   8       12.45       15.62      4.63 o 
 -13   0   8       43.39       50.72     11.04 o 
 -12   0   8      289.00      278.09     12.93 o 
 -11   0   8      145.70      179.00     10.37 o 
 -10   0   8       86.33       81.95      6.88 o 
  -9   0   8      188.14      176.55     15.17 o 
  -8   0   8       67.24       68.56      6.80 o 
  -7   0   8      916.93      918.98     43.52 o 
  -6   0   8     1204.40     1162.01     33.91 o 
  -5   0   8       88.18       87.45      5.56 o 
  -4   0   8     6580.22     6595.01     51.34 o 
  -3   0   8      286.14      279.53      9.40 o 
  -2   0   8      231.31      239.57     21.26 o 
  -1   0   8     1345.70     1431.94     21.80 o 
   0   0   8    12836.74     8936.93   2093.40 o 
   1   0   8      108.97      127.51      7.29 o 
   2   0   8     1823.87     2122.70     37.51 o 
   3   0   8      259.81      281.96     11.68 o 
   4   0   8       85.92       83.78      5.36 o 
   5   0   8       49.35       40.60      4.81 o 
   6   0   8        1.94        1.95      2.03 o 
   7   0   8       11.33       10.55      3.06 o 
   8   0   8      111.75      117.05      8.95 o 
   9   0   8       20.87       27.97      8.17 o 
  10   0   8        6.57       10.91      5.43 o 
  11   0   8       17.53       29.23      9.63 o 
  12   0   8        8.52       12.59      6.86 o 
  13   0   8        8.10       21.45      8.36 o 
  14   0   8       24.38       25.09     10.75 o 
 -20   1   8        0.22        0.82      7.46 o 
 -19   1   8        1.17        4.07      4.85 o 
 -18   1   8        0.08        9.41      5.27 o 
 -17   1   8        1.37        4.98      3.87 o 
 -16   1   8        0.02        0.97      3.18 o 
 -15   1   8        7.07       10.00      3.75 o 
 -14   1   8        5.18        0.99      2.72 o 
 -13   1   8        2.57        5.89      2.33 o 
 -12   1   8       49.56       42.73      4.41 o 
 -11   1   8       48.15       61.99      5.16 o 
 -10   1   8       29.23       36.85      4.14 o 
  -9   1   8        6.65       12.56      2.56 o 
  -8   1   8      894.25      917.09     19.60 o 
  -7   1   8       73.10       70.45      4.14 o 
  -6   1   8      456.49      473.42     11.05 o 
  -5   1   8      129.21      134.92     10.12 o 
  -4   1   8     2390.42     2248.24     77.56 o 
  -3   1   8      400.02      432.79     14.07 o 
  -2   1   8      433.15      494.18     23.25 o 
  -1   1   8      797.98      856.32     20.62 o 
   0   1   8       56.38       57.64      2.92 o 
   1   1   8      317.48      278.15      8.49 o 
   2   1   8       92.78       99.12      5.50 o 
   3   1   8        1.87        5.08      1.73 o 
   4   1   8      821.38      814.27     12.49 o 
   5   1   8       10.39       20.10      2.82 o 
   6   1   8      234.95      264.72     15.08 o 
   7   1   8      402.08      394.19     11.64 o 
   8   1   8        0.03        0.87      2.32 o 
   9   1   8       67.61       74.13      6.88 o 
  10   1   8        0.76        1.48      2.60 o 
  11   1   8       21.95       25.44      5.06 o 
  12   1   8       71.84       94.85     11.34 o 
  13   1   8       20.76       24.55      6.54 o 
  14   1   8        2.75        8.12      9.28 o 
 -19   2   8        4.83        7.30      4.97 o 
 -18   2   8        0.14        2.40      4.76 o 
 -17   2   8        0.05        1.38      5.06 o 
 -16   2   8        1.41        1.83      4.60 o 
 -15   2   8        7.04       14.37      5.75 o 
 -14   2   8        1.89        3.54      4.25 o 
 -13   2   8       16.86       19.57      6.24 o 
 -12   2   8       35.13       43.74      5.75 o 
 -11   2   8       12.93       15.38      3.62 o 
 -10   2   8      217.75      228.40      9.58 o 
  -9   2   8      278.05      289.60     12.16 o 
  -8   2   8     1046.88     1123.39     19.42 o 
  -7   2   8      635.14      703.41     12.07 o 
  -6   2   8      242.95      247.91     12.07 o 
  -5   2   8        0.11        2.91      1.78 o 
  -4   2   8      243.07      239.31     11.55 o 
  -3   2   8      192.44      161.90      7.52 o 
  -2   2   8        6.72        7.83      2.19 o 
  -1   2   8      468.87      449.15     10.03 o 
   0   2   8      141.87      147.42      6.41 o 
   1   2   8        2.51        3.63      1.28 o 
   2   2   8       89.19       82.16      4.26 o 
   3   2   8       83.76       85.27      4.71 o 
   4   2   8      241.25      247.98      7.33 o 
   5   2   8       65.20       65.22      5.18 o 
   6   2   8      337.31      369.38     16.92 o 
   7   2   8       63.66       59.75      6.49 o 
   8   2   8       73.17       68.90      7.02 o 
   9   2   8      287.89      283.42     12.23 o 
  10   2   8       16.22       28.71      5.32 o 
  11   2   8        0.06        4.92      3.26 o 
  12   2   8       19.85       19.29      4.97 o 
  13   2   8        0.63        3.61      3.75 o 
  14   2   8        0.96        7.08      5.48 o 
 -18   3   8        0.00        4.64      5.28 o 
 -17   3   8       17.09       12.62      6.71 o 
 -16   3   8       35.32       46.09     10.40 o 
 -15   3   8       10.42       13.29      6.08 o 
 -14   3   8        1.96        5.98      4.94 o 
 -13   3   8        2.79        2.49      4.25 o 
 -12   3   8       45.72       41.58      8.28 o 
 -11   3   8        4.81        4.50      4.07 o 
 -10   3   8       10.89        5.08      4.23 o 
  -9   3   8       79.69       93.53     11.18 o 
  -8   3   8       11.40        8.46      3.26 o 
  -7   3   8       46.99       51.56      6.22 o 
  -6   3   8        6.52        6.95      2.74 o 
  -5   3   8        1.25        2.69      2.35 o 
  -4   3   8      139.94      130.18      7.88 o 
  -3   3   8      435.41      427.07     25.63 o 
  -2   3   8       31.38       33.28      4.73 o 
  -1   3   8       34.58       38.37      4.27 o 
   0   3   8       78.00       70.33      5.50 o 
   1   3   8      246.32      224.27     10.13 o 
   2   3   8      185.37      167.57      7.04 o 
   3   3   8      111.53       84.30      7.53 o 
   4   3   8      112.76       88.83      9.41 o 
   5   3   8      200.98      207.35     17.18 o 
   6   3   8       39.95       37.86      5.40 o 
   7   3   8       12.85        7.19      3.21 o 
   8   3   8       56.80       71.88      7.99 o 
   9   3   8      130.92      125.18      9.81 o 
  10   3   8       87.78       94.30      9.59 o 
  11   3   8        1.96        4.31      3.78 o 
  12   3   8        7.24        8.49      4.61 o 
  13   3   8        9.77        9.66      5.23 o 
 -17   4   8        5.29        7.14      6.51 o 
 -16   4   8       16.21       18.83      6.92 o 
 -15   4   8        0.41       -1.04      4.40 o 
 -14   4   8        0.28       -1.04      4.36 o 
 -13   4   8       11.56       11.88      6.65 o 
 -12   4   8        0.12        0.06      4.81 o 
 -11   4   8        3.98       10.81      6.24 o 
 -10   4   8       63.59       66.45     11.33 o 
  -9   4   8        1.76       -3.34      3.83 o 
  -8   4   8        5.62       14.05      5.38 o 
  -7   4   8        0.43       -1.42      4.47 o 
  -6   4   8       18.30       19.23      4.68 o 
  -5   4   8      385.69      396.96     15.84 o 
  -4   4   8      359.94      330.92     13.74 o 
  -3   4   8       16.09       16.86      4.19 o 
  -2   4   8      326.65      263.39     11.43 o 
  -1   4   8      229.83      212.43     10.90 o 
   0   4   8      636.06      578.18     14.39 o 
   1   4   8       15.04       10.34      3.35 o 
   2   4   8      388.30      304.62     15.70 o 
   3   4   8      170.05      176.12     47.31 o 
   4   4   8        7.55       10.92      4.25 o 
   5   4   8        2.19        0.15      3.26 o 
   6   4   8       23.02       18.41      5.36 o 
   7   4   8        7.47       11.23      4.68 o 
   8   4   8       52.51       50.40      8.76 o 
   9   4   8        0.49       -1.24      3.87 o 
  10   4   8        7.02        9.66      4.42 o 
  11   4   8        0.26       -1.77      8.47 o 
  12   4   8        4.80        6.55      5.72 o 
 -15   5   8        4.01        0.81      8.34 o 
 -14   5   8        0.27        0.61      5.03 o 
 -13   5   8        1.16        6.37      5.55 o 
 -12   5   8       49.52       52.39     10.75 o 
 -11   5   8       28.09       29.84      8.70 o 
 -10   5   8        0.05       -0.56      5.23 o 
  -9   5   8        1.98       -0.08      4.86 o 
  -8   5   8        6.38        6.99      5.54 o 
  -7   5   8        2.33        3.92      4.95 o 
  -6   5   8        4.51       12.06      5.87 o 
  -5   5   8       65.44       85.99     12.23 o 
  -4   5   8        2.59        4.63      4.24 o 
  -3   5   8      129.61      130.32     14.60 o 
  -2   5   8      253.75      235.19     12.04 o 
  -1   5   8       30.53       35.21      8.00 o 
   0   5   8       48.86       41.99      8.20 o 
   1   5   8       85.37       62.33      7.64 o 
   2   5   8        0.01        0.48      3.80 o 
   3   5   8       43.40       40.98      8.44 o 
   4   5   8        4.67        8.74      4.95 o 
   5   5   8       47.69       53.63      9.41 o 
   6   5   8        5.60        9.03      4.68 o 
   7   5   8       33.27       32.59      7.22 o 
   8   5   8        1.87        6.15      4.27 o 
   9   5   8       18.12       18.67      5.48 o 
  10   5   8        0.50       -1.12      3.93 o 
 -13   6   8        0.01       -4.71      6.07 o 
 -12   6   8        2.88        8.45      5.44 o 
 -11   6   8        2.30       -0.98      4.44 o 
 -10   6   8        2.30       10.39      6.23 o 
  -9   6   8        0.95       -3.70      4.23 o 
  -8   6   8        0.86        0.91      5.01 o 
  -7   6   8       10.89       20.15      7.69 o 
  -6   6   8        4.53        6.49      8.27 o 
  -5   6   8        0.98        4.56      4.72 o 
  -4   6   8       32.51       41.04      9.37 o 
  -3   6   8        2.58        7.38      5.67 o 
  -2   6   8       14.45        7.28      5.56 o 
  -1   6   8        3.98        3.43      4.90 o 
   0   6   8       70.04       70.05     11.61 o 
   1   6   8        0.09        5.12      5.51 o 
   2   6   8       23.86       22.20      7.02 o 
   3   6   8        0.24        1.94      5.42 o 
   4   6   8       21.70       24.76      6.87 o 
   5   6   8       10.11        9.03      4.76 o 
   6   6   8        0.01        0.16      3.15 o 
   7   6   8        0.10        6.99      4.81 o 
  -9   7   8        1.40        3.53      6.15 o 
  -8   7   8       51.26       52.13     11.09 o 
  -7   7   8       21.17       20.66      7.86 o 
  -6   7   8        4.32       -4.85      8.23 o 
  -5   7   8        8.85       12.04     10.12 o 
  -4   7   8       61.81       56.55     11.47 o 
  -3   7   8       16.01       26.03      8.68 o 
  -2   7   8        9.01        6.27      6.30 o 
  -1   7   8       11.21       11.52      6.00 o 
   0   7   8        1.21        3.18      9.02 o 
   1   7   8        6.87        6.15      4.49 o 
   2   7   8        0.04       -4.75      4.14 o 
   3   7   8        0.18        1.39      4.94 o 
 -20   1   9        1.23        8.39      8.03 o 
 -19   1   9       15.05       10.26      8.14 o 
 -18   1   9        1.44        6.01      8.06 o 
 -17   1   9       84.62       75.14     10.97 o 
 -16   1   9        0.81        0.58      3.23 o 
 -15   1   9       11.97       10.45      4.45 o 
 -14   1   9        4.60        3.94      3.39 o 
 -13   1   9        0.49        4.50      2.49 o 
 -12   1   9      269.33      242.60      9.24 o 
 -11   1   9       38.12       36.51      5.13 o 
 -10   1   9        1.85       -0.19      1.50 o 
  -9   1   9      365.06      388.08     23.24 o 
  -8   1   9       67.44       70.06      4.98 o 
  -7   1   9        0.98        2.23      1.51 o 
  -6   1   9       17.34       27.52      5.52 o 
  -5   1   9      227.68      224.52      8.36 o 
  -4   1   9     1391.82     1560.49     27.46 o 
  -3   1   9       90.19       88.23      3.12 o 
  -2   1   9       28.91       36.06      2.38 o 
  -1   1   9        6.43        7.72      1.31 o 
   0   1   9      451.20      441.72     12.30 o 
   1   1   9        0.28        0.12      1.06 o 
   2   1   9        2.62        2.76      1.22 o 
   3   1   9      144.39      151.51      7.20 o 
   4   1   9       35.80       42.13      4.98 o 
   5   1   9        2.24        4.10      1.89 o 
   6   1   9      805.65      827.27     30.99 o 
   7   1   9      100.01       99.87      6.55 o 
   8   1   9       50.09       53.82      6.43 o 
   9   1   9        2.57        1.43      2.43 o 
  10   1   9       28.64       32.58      5.55 o 
  11   1   9        9.56        6.88      3.90 o 
  12   1   9        1.32        2.97      4.04 o 
  13   1   9        0.10        7.49      5.73 o 
 -19   2   9        9.13       11.72      6.23 o 
 -18   2   9       15.19        6.88      5.27 o 
 -17   2   9        1.53        2.96      5.04 o 
 -16   2   9       49.61       54.45     10.64 o 
 -15   2   9        0.42        7.34      4.88 o 
 -14   2   9       62.77       54.00      9.59 o 
 -13   2   9      180.50      178.98     13.93 o 
 -12   2   9        0.45        1.50      3.60 o 
 -11   2   9       24.77       26.35      4.60 o 
 -10   2   9       24.39       34.13      5.15 o 
  -9   2   9      157.86      194.70      9.54 o 
  -8   2   9      149.16      169.99      9.08 o 
  -7   2   9      105.83      126.46      7.50 o 
  -6   2   9        8.42       13.41      3.20 o 
  -5   2   9        6.42        5.04      2.20 o 
  -4   2   9      386.80      331.39     11.49 o 
  -3   2   9        6.63        6.54      2.25 o 
  -2   2   9       29.52       31.66      6.25 o 
  -1   2   9        2.27        1.58      1.35 o 
   0   2   9       11.00       14.86      2.75 o 
   1   2   9       41.34       40.73      3.40 o 
   2   2   9       58.24       63.99      5.57 o 
   3   2   9       37.72       42.08      3.70 o 
   4   2   9      625.67      522.72     28.21 o 
   5   2   9        7.66        7.49      2.36 o 
   6   2   9      148.73      149.97      8.58 o 
   7   2   9        3.35        4.99      2.76 o 
   8   2   9      207.84      194.73     10.00 o 
   9   2   9      302.32      294.04     18.84 o 
  10   2   9        2.93        5.08      3.51 o 
  11   2   9        0.17        0.74      2.94 o 
  12   2   9        9.44        7.35      4.24 o 
  13   2   9        0.10        1.12      4.25 o 
 -18   3   9        1.31        2.36      5.49 o 
 -17   3   9        7.38       10.70      6.14 o 
 -16   3   9       18.34       24.93      8.19 o 
 -15   3   9       69.33       91.69     14.09 o 
 -14   3   9       17.42       21.92      7.53 o 
 -13   3   9        2.13        4.79      5.15 o 
 -12   3   9        0.75        0.02      4.15 o 
 -11   3   9       17.91       25.27      7.02 o 
 -10   3   9       23.46       34.28      8.09 o 
  -9   3   9       27.16       25.45      4.78 o 
  -8   3   9      116.21      122.42      8.84 o 
  -7   3   9       15.43       17.02      4.13 o 
  -6   3   9      437.54      456.67     25.91 o 
  -5   3   9       50.60       67.80      7.34 o 
  -4   3   9      899.87      930.37     52.37 o 
  -3   3   9       35.96       52.61      6.18 o 
  -2   3   9        4.20        6.61      2.61 o 
  -1   3   9      272.78      236.07     11.31 o 
   0   3   9       12.79        9.81      2.80 o 
   1   3   9      322.86      292.52     10.42 o 
   2   3   9       59.64       60.20      5.33 o 
   3   3   9      191.39      147.89      8.79 o 
   4   3   9       95.47       85.10      9.82 o 
   5   3   9       23.93       35.64      6.48 o 
   6   3   9        2.32        1.10      2.96 o 
   7   3   9       16.66       14.13      4.99 o 
   8   3   9      144.27      128.27     11.29 o 
   9   3   9       25.57       29.57      6.62 o 
  10   3   9       54.88       76.57     10.72 o 
  11   3   9        0.03        2.83      4.58 o 
  12   3   9        0.18        1.02      5.10 o 
 -17   4   9        1.65        8.64      6.28 o 
 -16   4   9        2.92        3.54      4.75 o 
 -15   4   9       69.17       60.54     12.85 o 
 -14   4   9        1.04        3.78      5.35 o 
 -13   4   9       32.57       38.66      9.48 o 
 -12   4   9        5.35        8.51      5.91 o 
 -11   4   9        0.87        6.72      5.39 o 
 -10   4   9        0.01       -0.22      4.46 o 
  -9   4   9        1.32        2.39      4.68 o 
  -8   4   9       10.95       21.94      6.96 o 
  -7   4   9       38.67       52.85      7.46 o 
  -6   4   9        4.86        9.16      3.50 o 
  -5   4   9      205.45      187.11     17.18 o 
  -4   4   9       43.45       49.92      6.67 o 
  -3   4   9      188.71      171.89      9.84 o 
  -2   4   9        5.43        1.90      2.38 o 
  -1   4   9      602.79      510.48     13.96 o 
   0   4   9       35.13       40.22      5.03 o 
   1   4   9       70.54       69.70      7.88 o 
   2   4   9      222.35      185.64     12.60 o 
   3   4   9       57.51       58.87     13.37 o 
   4   4   9        4.14        0.98      3.25 o 
   5   4   9        0.53        1.36      3.52 o 
   6   4   9       15.42       19.16      5.55 o 
   7   4   9        3.27        4.13      3.79 o 
   8   4   9       28.34       24.36      7.86 o 
   9   4   9       61.87       57.92      9.09 o 
  10   4   9        3.22        4.76      5.24 o 
  11   4   9        4.42        5.07      5.16 o 
 -15   5   9        0.02       -4.12      6.54 o 
 -14   5   9        8.67        4.07      5.22 o 
 -13   5   9        0.00        1.34      4.93 o 
 -12   5   9        0.52        2.98      5.58 o 
 -11   5   9        1.38        2.99      5.46 o 
 -10   5   9        0.17        0.81      5.30 o 
  -9   5   9       21.79       12.15      6.91 o 
  -8   5   9        0.98        5.56      5.89 o 
  -7   5   9        5.33        9.61      5.91 o 
  -6   5   9       15.10       17.88      6.61 o 
  -5   5   9       15.63       18.87      6.84 o 
  -4   5   9        1.01        2.30      3.60 o 
  -3   5   9        0.80        0.17      3.74 o 
  -2   5   9       90.84       88.73      9.06 o 
  -1   5   9       10.46        8.18      5.22 o 
   0   5   9        0.12        0.89      3.91 o 
   1   5   9       27.27       28.98      7.17 o 
   2   5   9        5.80        5.76      4.63 o 
   3   5   9        0.03        2.64      4.37 o 
   4   5   9       48.48       37.87      8.02 o 
   5   5   9        0.09        1.89      4.08 o 
   6   5   9        2.67        2.83      4.04 o 
   7   5   9       16.72       19.67      5.85 o 
   8   5   9        1.02        1.29      3.28 o 
   9   5   9        4.42        5.57      4.65 o 
 -12   6   9       15.53       13.94      7.21 o 
 -11   6   9       16.89       24.21     10.91 o 
 -10   6   9        0.59       -0.59      5.34 o 
  -9   6   9        0.87        3.58      5.35 o 
  -8   6   9       10.22       18.91      7.48 o 
  -7   6   9       20.58       29.27     14.19 o 
  -6   6   9       49.06       75.50     14.65 o 
  -5   6   9       93.35      118.06     20.75 o 
  -4   6   9       13.12        7.93      8.83 o 
  -3   6   9       23.24       24.73      7.87 o 
  -2   6   9       15.13       11.68      5.90 o 
  -1   6   9       21.51       20.63      6.82 o 
   0   6   9       41.53       37.59      8.84 o 
   1   6   9       13.09       11.54      5.89 o 
   2   6   9        1.77        3.89      4.89 o 
   3   6   9        2.32        0.97      3.77 o 
   4   6   9       13.16        9.87      5.05 o 
   5   6   9        0.77        0.88      4.14 o 
   6   6   9       11.77       14.16      5.46 o 
  -8   7   9       22.57       47.74     11.76 o 
  -7   7   9        3.89        0.88     10.59 o 
  -6   7   9       13.19       11.74     12.67 o 
  -5   7   9        9.75       14.37     11.57 o 
  -4   7   9        0.10       10.77      6.02 o 
  -3   7   9        4.28        5.08      5.18 o 
  -2   7   9       11.52        5.90      8.12 o 
  -1   7   9        2.40        2.01      4.61 o 
   0   7   9        4.69        5.33      5.95 o 
   1   7   9        0.48        3.92      4.83 o 
   2   7   9        0.38       -2.74      5.05 o 
 -19   0  10        2.22        5.40      6.99 o 
 -18   0  10        1.39        5.10      8.94 o 
 -17   0  10        0.38        6.75      7.93 o 
 -16   0  10       99.21       88.47     13.50 o 
 -15   0  10       30.06       38.51      7.33 o 
 -14   0  10        8.91        6.88      4.27 o 
 -13   0  10        9.87       15.57      5.00 o 
 -12   0  10        6.78        7.59      3.81 o 
 -11   0  10        5.12        3.33      2.87 o 
 -10   0  10       36.77       38.04     11.05 o 
  -9   0  10       20.00       28.11      5.16 o 
  -8   0  10      248.90      261.63     12.37 o 
  -7   0  10      198.74      202.41      9.71 o 
  -6   0  10     1021.10      923.88     20.99 o 
  -5   0  10       64.80       62.13      5.58 o 
  -4   0  10      100.94      120.11      6.49 o 
  -3   0  10        5.30        2.74      2.58 o 
  -2   0  10     2312.24     2614.00    103.20 o 
  -1   0  10      145.41      179.42     14.26 o 
   0   0  10       42.14       24.56      4.91 o 
   1   0  10      142.23      166.73     11.31 o 
   2   0  10     1443.56     1551.90     22.45 o 
   3   0  10      192.23      187.33     14.51 o 
   4   0  10      790.48      815.50     34.91 o 
   5   0  10        7.93        7.90      2.98 o 
   6   0  10      394.74      409.97     13.31 o 
   7   0  10       12.67       24.13      4.34 o 
   8   0  10      162.85      171.54      9.75 o 
   9   0  10       45.18       63.60     12.45 o 
  10   0  10       54.47       71.64     13.55 o 
  11   0  10        5.59       10.97      6.94 o 
  12   0  10       19.70       27.15      9.76 o 
  13   0  10       12.58       16.40      8.97 o 
 -19   1  10        4.86        8.58      8.34 o 
 -18   1  10        0.18        2.25      4.84 o 
 -17   1  10        5.30        7.30      5.50 o 
 -16   1  10        0.03        0.89      5.17 o 
 -15   1  10        0.93        2.52      4.33 o 
 -14   1  10        4.11        3.76      3.12 o 
 -13   1  10        1.40        1.98      2.67 o 
 -12   1  10       12.08        8.91      3.30 o 
 -11   1  10        0.02        4.45      2.57 o 
 -10   1  10      113.13      111.85      7.09 o 
  -9   1  10       11.77       13.15      3.47 o 
  -8   1  10      199.79      213.99      9.50 o 
  -7   1  10      473.81      477.01     13.21 o 
  -6   1  10      105.91      119.15      6.82 o 
  -5   1  10      126.34      123.24      6.63 o 
  -4   1  10      532.42      510.57     25.62 o 
  -3   1  10        1.69        1.67      1.36 o 
  -2   1  10      269.78      295.97     17.27 o 
  -1   1  10      145.14      129.71      4.13 o 
   0   1  10       25.00       31.72      2.41 o 
   1   1  10       61.31       80.58      5.37 o 
   2   1  10       22.01       25.09      2.53 o 
   3   1  10      207.96      202.36      5.82 o 
   4   1  10        2.62        3.02      1.70 o 
   5   1  10      144.20      176.17      7.71 o 
   6   1  10      113.99      130.91      6.43 o 
   7   1  10       16.03       17.59      3.64 o 
   8   1  10       16.45       22.41      4.62 o 
   9   1  10       18.40       24.69      4.65 o 
  10   1  10        0.00        1.21      3.08 o 
  11   1  10        8.54       11.42      4.23 o 
  12   1  10        1.04       -1.82      4.27 o 
  13   1  10       10.85       16.25      6.32 o 
 -19   2  10        0.86        7.34      5.58 o 
 -18   2  10        1.43        2.38      5.21 o 
 -17   2  10        4.53        7.60      5.91 o 
 -16   2  10       12.04       22.96      7.71 o 
 -15   2  10        0.00       -1.09      4.37 o 
 -14   2  10        8.86        7.00      4.93 o 
 -13   2  10       29.45       27.50     11.82 o 
 -12   2  10      332.58      331.53     18.58 o 
 -11   2  10       92.85       87.31      8.06 o 
 -10   2  10      172.58      191.28     10.06 o 
  -9   2  10        7.70       10.08      3.45 o 
  -8   2  10      414.80      420.56     14.14 o 
  -7   2  10       76.22       79.10      7.14 o 
  -6   2  10       14.17       13.59      3.17 o 
  -5   2  10      800.90      799.83     24.86 o 
  -4   2  10       47.22       41.40      5.18 o 
  -3   2  10        0.39       -1.19      1.69 o 
  -2   2  10       58.94       64.58      5.16 o 
  -1   2  10        0.10        2.15      1.72 o 
   0   2  10     1016.60      915.01     16.11 o 
   1   2  10        0.18        1.21      1.65 o 
   2   2  10      248.31      234.92      8.36 o 
   3   2  10        5.54        8.48      2.53 o 
   4   2  10       46.47       64.56      5.70 o 
   5   2  10      240.95      231.44     10.96 o 
   6   2  10      271.16      291.91     17.66 o 
   7   2  10       40.97       45.61      7.29 o 
   8   2  10       69.23       82.56      8.05 o 
   9   2  10        0.74        0.52      3.00 o 
  10   2  10        3.41        5.50      3.58 o 
  11   2  10        1.65        4.03      3.49 o 
  12   2  10        9.21       20.78      5.33 o 
 -18   3  10        0.43        8.26      6.15 o 
 -17   3  10        2.06       13.77      6.54 o 
 -16   3  10       18.51       13.93      7.00 o 
 -15   3  10       13.36       12.72      7.42 o 
 -14   3  10        8.18        9.07      5.92 o 
 -13   3  10        4.83        2.11      5.18 o 
 -12   3  10       33.05       47.36      9.73 o 
 -11   3  10       13.16       18.74      7.08 o 
 -10   3  10        0.41       -1.27      3.84 o 
  -9   3  10      117.24      122.84      9.75 o 
  -8   3  10       55.69       80.66      8.49 o 
  -7   3  10      290.29      316.77     13.72 o 
  -6   3  10       11.80       15.11      4.06 o 
  -5   3  10      105.13      100.74      8.34 o 
  -4   3  10      239.15      248.39     11.07 o 
  -3   3  10      401.50      365.71     13.06 o 
  -2   3  10      112.15       98.57      6.69 o 
  -1   3  10        0.74        0.58      1.98 o 
   0   3  10      108.11       97.13      7.29 o 
   1   3  10      331.26      283.04     10.48 o 
   2   3  10       33.37       42.38      4.95 o 
   3   3  10        0.19        0.68      2.52 o 
   4   3  10      642.39      617.34     18.86 o 
   5   3  10      981.50      858.00     25.97 o 
   6   3  10       43.29       40.50      7.08 o 
   7   3  10       34.14       26.08      6.41 o 
   8   3  10       19.97       29.98      6.85 o 
   9   3  10        9.53       12.83      5.17 o 
  10   3  10        8.09        6.31      4.51 o 
  11   3  10        7.27       18.17      6.48 o 
 -17   4  10        0.00        8.35      6.55 o 
 -16   4  10        0.07       -4.82      8.30 o 
 -15   4  10        0.50        5.89      6.23 o 
 -14   4  10        3.98        9.19      6.17 o 
 -13   4  10        5.96        3.15      5.75 o 
 -12   4  10        4.70       12.31      7.27 o 
 -11   4  10       10.17       13.84      6.75 o 
 -10   4  10        9.75       21.58      7.49 o 
  -9   4  10       83.35       82.95     12.35 o 
  -8   4  10      151.05      177.32     16.06 o 
  -7   4  10      149.85      171.53     11.70 o 
  -6   4  10       92.02       82.44      9.12 o 
  -5   4  10      403.37      417.55     16.60 o 
  -4   4  10      269.76      321.99     14.27 o 
  -3   4  10       93.25       99.03      8.41 o 
  -2   4  10        1.18        3.67      2.72 o 
  -1   4  10      275.43      231.78      9.86 o 
   0   4  10      175.86      153.59     10.04 o 
   1   4  10       11.66        6.79      3.36 o 
   2   4  10       32.55       29.38      6.48 o 
   3   4  10        3.75        1.61      3.36 o 
   4   4  10      205.05      151.90     11.87 o 
   5   4  10        0.01        3.46      3.68 o 
   6   4  10        4.29        5.24      4.00 o 
   7   4  10        2.15        1.20      3.85 o 
   8   4  10       16.04       14.37      5.16 o 
   9   4  10       65.93       72.66     12.18 o 
  10   4  10        3.95        7.60      5.05 o 
 -15   5  10        1.92       -1.42      6.28 o 
 -14   5  10        0.00        2.59      4.94 o 
 -13   5  10        5.90       12.19      6.20 o 
 -12   5  10        2.21        4.17      5.83 o 
 -11   5  10        0.01        1.16      5.78 o 
 -10   5  10        1.12        4.36      5.86 o 
  -9   5  10        0.22       -1.72      5.25 o 
  -8   5  10        2.08        2.43      5.79 o 
  -7   5  10       17.10       21.90      7.77 o 
  -6   5  10       61.13       77.35     12.95 o 
  -5   5  10      106.38      114.87     11.15 o 
  -4   5  10      310.67      295.83     14.46 o 
  -3   5  10      107.29      109.29     11.34 o 
  -2   5  10       12.52        8.92      5.73 o 
  -1   5  10       32.84       31.46      8.05 o 
   0   5  10        0.10        2.77      4.17 o 
   1   5  10       17.16        7.19      5.03 o 
   2   5  10       16.80       11.18      4.76 o 
   3   5  10       17.10       14.40      5.49 o 
   4   5  10       12.18       10.37      4.67 o 
   5   5  10        0.54       -2.83      3.52 o 
   6   5  10        0.01       -1.47      3.68 o 
   7   5  10       10.08       15.89      5.67 o 
   8   5  10       12.54       10.88      5.96 o 
 -12   6  10       14.67       16.74      8.36 o 
 -11   6  10       44.09       65.81     11.46 o 
 -10   6  10        0.28        1.11      5.30 o 
  -9   6  10       15.68       19.25      8.23 o 
  -8   6  10        1.50       -2.43      5.37 o 
  -7   6  10        3.91        3.28      6.42 o 
  -6   6  10        4.72        8.25      6.40 o 
  -5   6  10        6.35        8.78      5.73 o 
  -4   6  10        2.10        5.31      4.77 o 
  -3   6  10        5.96        2.29      4.28 o 
  -2   6  10        0.13        2.95      4.65 o 
  -1   6  10        2.43        4.37      4.64 o 
   0   6  10       30.02       24.09      5.57 o 
   1   6  10        4.68        3.65      4.09 o 
   2   6  10        9.15        4.01      4.63 o 
   3   6  10        2.16        2.11      3.97 o 
   4   6  10        0.11        3.18      3.60 o 
   5   6  10        0.58       -1.13      3.94 o 
  -6   7  10        0.17       -4.39      8.01 o 
  -5   7  10        1.72        9.48      6.69 o 
  -4   7  10        0.89       -0.46      6.16 o 
  -3   7  10        1.04       -1.97      5.20 o 
  -2   7  10        1.38       -3.22      4.71 o 
  -1   7  10        1.66       -2.17      4.95 o 
   0   7  10        0.22        2.64      5.39 o 
 -19   1  11        0.88        3.32      7.95 o 
 -18   1  11        6.90       10.31      6.24 o 
 -17   1  11        0.00       -1.78      4.43 o 
 -16   1  11        6.98        5.61      4.92 o 
 -15   1  11        2.37        5.46      4.72 o 
 -14   1  11        5.69       13.47      3.83 o 
 -13   1  11       85.17       85.29      8.32 o 
 -12   1  11        0.78        5.33      3.14 o 
 -11   1  11        3.37        6.84      2.89 o 
 -10   1  11      175.27      157.23      8.98 o 
  -9   1  11       38.04       51.58      6.11 o 
  -8   1  11       14.57       13.90      4.54 o 
  -7   1  11      306.55      282.17     10.67 o 
  -6   1  11      127.29      136.47      7.39 o 
  -5   1  11       19.14       20.18      3.56 o 
  -4   1  11     1534.79     1305.55     62.39 o 
  -3   1  11      165.78      152.10      9.39 o 
  -2   1  11       69.82       58.47      4.71 o 
  -1   1  11      170.48      151.08      6.40 o 
   0   1  11       12.15       14.76      2.70 o 
   1   1  11        8.03        8.05      2.65 o 
   2   1  11       53.03       63.06      4.33 o 
   3   1  11       42.13       39.88      3.84 o 
   4   1  11        0.25        0.09      1.75 o 
   5   1  11      237.98      248.88      8.24 o 
   6   1  11      130.26      163.50      9.32 o 
   7   1  11        3.48        5.76      2.87 o 
   8   1  11       37.45       48.19      6.42 o 
   9   1  11        1.19        2.69      3.17 o 
  10   1  11        3.51        4.59      3.51 o 
  11   1  11        2.97        3.26      4.34 o 
  12   1  11       49.26       73.30     17.35 o 
 -19   2  11        0.00        0.77      5.65 o 
 -18   2  11        6.00       10.32      6.79 o 
 -17   2  11       20.09       21.83      7.67 o 
 -16   2  11        2.19        9.81      6.56 o 
 -15   2  11        2.01        1.74      5.17 o 
 -14   2  11       22.22       21.03      6.51 o 
 -13   2  11        9.55       11.48      5.34 o 
 -12   2  11       18.59       21.83      4.85 o 
 -11   2  11      297.12      312.15     13.34 o 
 -10   2  11        7.82        8.95      3.52 o 
  -9   2  11       43.13       46.47      6.41 o 
  -8   2  11       53.54       51.85      6.38 o 
  -7   2  11       24.42       30.76      5.02 o 
  -6   2  11      176.63      173.91      9.13 o 
  -5   2  11       86.08       69.33      6.88 o 
  -4   2  11      128.12      109.61      7.43 o 
  -3   2  11        0.42        0.69      1.98 o 
  -2   2  11       35.75       33.59      4.12 o 
  -1   2  11       10.16        8.68      2.35 o 
   0   2  11     1152.84     1018.82     36.26 o 
   1   2  11        9.83        6.87      2.56 o 
   2   2  11       94.80       95.90      6.36 o 
   3   2  11        3.02        6.54      2.57 o 
   4   2  11      203.61      169.26      9.59 o 
   5   2  11       71.53       71.40      7.56 o 
   6   2  11       44.43       51.63      6.85 o 
   7   2  11        0.09        1.87      3.46 o 
   8   2  11        0.05        1.22      3.92 o 
   9   2  11        1.70        3.95      3.99 o 
  10   2  11        4.44        4.41      4.56 o 
  11   2  11        0.70        6.59      4.65 o 
 -18   3  11        2.09        2.95      5.82 o 
 -17   3  11        4.18       12.28      6.95 o 
 -16   3  11        7.36       18.54      9.58 o 
 -15   3  11        1.80        2.96      6.11 o 
 -14   3  11       78.50      117.80     15.97 o 
 -13   3  11        0.04       -0.54      4.76 o 
 -12   3  11       33.83       46.86     10.15 o 
 -11   3  11       84.21       97.81     13.48 o 
 -10   3  11      107.14      101.63      9.85 o 
  -9   3  11      165.04      178.85     11.02 o 
  -8   3  11      333.63      351.47     14.70 o 
  -7   3  11       32.54       40.44      6.53 o 
  -6   3  11       56.81       55.20      7.27 o 
  -5   3  11        7.17        7.33      3.29 o 
  -4   3  11       24.74       21.10      4.37 o 
  -3   3  11       55.01       50.31      6.30 o 
  -2   3  11      429.74      361.76     11.56 o 
  -1   3  11       23.94       27.01      4.17 o 
   0   3  11       28.15       23.69      3.98 o 
   1   3  11       54.02       69.09      6.14 o 
   2   3  11        5.87        7.03      3.58 o 
   3   3  11      249.84      221.12     14.09 o 
   4   3  11       64.59       54.80      6.99 o 
   5   3  11      110.03      123.89     10.21 o 
   6   3  11       26.30       36.23      7.05 o 
   7   3  11        1.35        5.68      6.44 o 
   8   3  11        6.01        6.19      4.52 o 
   9   3  11        0.08       -0.81      3.71 o 
  10   3  11       15.66       14.81      5.86 o 
 -17   4  11        2.69       -0.88      6.96 o 
 -16   4  11        0.52        3.45      5.67 o 
 -15   4  11        0.46        0.83      6.04 o 
 -14   4  11        2.67        9.12      6.32 o 
 -13   4  11        1.46        0.69      5.57 o 
 -12   4  11        0.88        2.39      6.12 o 
 -11   4  11       10.47       18.78      7.94 o 
 -10   4  11        0.91        0.97      5.74 o 
  -9   4  11        2.95        8.37      5.29 o 
  -8   4  11      185.98      217.00     16.84 o 
  -7   4  11      201.34      208.84     17.91 o 
  -6   4  11       42.43       62.90      8.45 o 
  -5   4  11      286.25      300.99     17.30 o 
  -4   4  11      138.72      142.86     10.16 o 
  -3   4  11       10.21        9.69      4.02 o 
  -2   4  11      104.60       92.61      7.41 o 
  -1   4  11       46.54       37.86      5.15 o 
   0   4  11       18.21       16.21      4.65 o 
   1   4  11       34.80       19.53      4.46 o 
   2   4  11        6.65        6.30      3.42 o 
   3   4  11        2.38        4.39      3.64 o 
   4   4  11        1.62       -0.30      2.98 o 
   5   4  11       42.27       29.63      6.80 o 
   6   4  11        5.33        3.16      3.75 o 
   7   4  11       28.36       31.89      6.89 o 
   8   4  11        8.80        6.81      4.58 o 
   9   4  11       10.30       14.60      6.24 o 
 -15   5  11       12.41       16.86      8.75 o 
 -14   5  11        2.89        2.66      5.81 o 
 -13   5  11        0.01        2.01      5.35 o 
 -12   5  11        1.45       10.91      6.25 o 
 -11   5  11       18.11       28.13      7.99 o 
 -10   5  11        0.07       -1.81      5.72 o 
  -9   5  11       95.32      139.72     18.31 o 
  -8   5  11       46.19       65.46     12.61 o 
  -7   5  11        9.71       14.48      7.02 o 
  -6   5  11        5.22        0.91      5.01 o 
  -5   5  11        0.28        1.00      4.15 o 
  -4   5  11        1.45        4.35      3.96 o 
  -3   5  11       31.95       30.68      5.36 o 
  -2   5  11       57.07       56.45      8.52 o 
  -1   5  11        8.37        5.77      4.63 o 
   0   5  11        6.66        7.81      4.44 o 
   1   5  11        0.34        0.33      3.47 o 
   2   5  11        9.03        4.88      7.35 o 
   3   5  11       10.38       10.22      4.90 o 
   4   5  11       10.76       13.05      5.47 o 
   5   5  11       18.92       21.01      7.65 o 
   6   5  11        2.03       -1.11      3.78 o 
   7   5  11        5.25       10.54      6.06 o 
 -12   6  11        1.26        0.90      7.06 o 
 -11   6  11        3.56        2.32      6.57 o 
 -10   6  11        8.24        7.60      7.64 o 
  -9   6  11        3.81        4.13      5.48 o 
  -8   6  11       35.12       42.77     10.39 o 
  -7   6  11        7.31        8.52      6.26 o 
  -6   6  11       20.57       28.46      9.02 o 
  -5   6  11        0.23       -1.62      7.18 o 
  -4   6  11        4.80       11.55      5.77 o 
  -3   6  11        0.88        3.50      4.82 o 
  -2   6  11        0.81        0.01      4.44 o 
  -1   6  11        5.42        9.96      5.14 o 
   0   6  11       24.78       11.65      5.28 o 
   1   6  11        6.67       11.22      5.26 o 
   2   6  11       52.19       63.49     10.85 o 
   3   6  11        2.10       -0.32      3.88 o 
   4   6  11       56.49       51.83      9.34 o 
 -16   0  12       12.01        6.66      6.12 o 
 -15   0  12        7.47       13.85      6.01 o 
 -14   0  12       18.72       11.22      5.81 o 
 -13   0  12        0.42        2.19      4.96 o 
 -12   0  12       15.41       14.23      6.50 o 
 -11   0  12        7.27        3.67      4.09 o 
 -10   0  12       71.46       65.07     11.80 o 
  -9   0  12      302.15      287.61     19.50 o 
  -8   0  12      694.69      587.92     26.20 o 
  -7   0  12       37.58       30.31      8.83 o 
  -6   0  12       91.50       91.08      8.11 o 
  -5   0  12      179.99      166.28      8.16 o 
  -4   0  12      218.48      214.31     10.06 o 
  -3   0  12       86.72       70.04      5.95 o 
  -2   0  12      356.46      373.62     24.92 o 
  -1   0  12      138.10      138.36     10.48 o 
   0   0  12      705.92      564.47     56.83 o 
   1   0  12      450.95      455.11     15.55 o 
   2   0  12     1744.44     1878.96     86.01 o 
   3   0  12       42.20       56.27      5.77 o 
   4   0  12      588.84      573.51     23.55 o 
   5   0  12        0.76        8.53      3.06 o 
   6   0  12       16.34       29.25      5.15 o 
   7   0  12       58.98       68.54      9.30 o 
   8   0  12      245.99      300.56     21.77 o 
   9   0  12       75.99       94.55     15.22 o 
  10   0  12        0.50       -1.78      5.62 o 
  11   0  12        3.21        4.06      6.88 o 
 -18   1  12        1.91       11.36      5.82 o 
 -17   1  12        1.04        7.47      5.93 o 
 -16   1  12        0.56        3.70      5.24 o 
 -15   1  12       11.35       20.69      6.91 o 
 -14   1  12        9.20        9.11      3.77 o 
 -13   1  12        1.62        3.73      3.16 o 
 -12   1  12        1.02        1.16      2.84 o 
 -11   1  12      125.52      138.92      8.92 o 
 -10   1  12       92.45      111.18      8.35 o 
  -9   1  12       44.33       39.55      5.40 o 
  -8   1  12      227.56      228.67      9.99 o 
  -7   1  12        1.17        0.79      2.22 o 
  -6   1  12        4.55        7.83      2.78 o 
  -5   1  12       24.75       23.10      3.74 o 
  -4   1  12      643.68      564.46     37.72 o 
  -3   1  12      111.57       97.31      5.28 o 
  -2   1  12      159.07      167.49      6.96 o 
  -1   1  12       57.29       62.08      5.28 o 
   0   1  12       16.85       19.99      3.36 o 
   1   1  12      117.39      130.60      6.47 o 
   2   1  12       46.99       54.43      5.21 o 
   3   1  12       15.21       18.85      3.59 o 
   4   1  12       67.43       79.74      6.60 o 
   5   1  12      191.55      176.22      8.48 o 
   6   1  12        6.99       11.45      3.80 o 
   7   1  12        9.31       13.25      5.45 o 
   8   1  12        0.33        2.01      3.75 o 
   9   1  12        3.57        8.49      4.99 o 
  10   1  12        1.67        5.52      4.49 o 
  11   1  12       13.98       23.01      8.53 o 
 -19   2  12        0.27        7.21      6.06 o 
 -18   2  12        3.73        1.70      6.28 o 
 -17   2  12        0.35        5.80      5.56 o 
 -16   2  12       20.22        8.57      5.96 o 
 -15   2  12        1.75        2.66      4.93 o 
 -14   2  12        0.59        3.90      5.51 o 
 -13   2  12        2.65        2.39      4.21 o 
 -12   2  12      346.89      336.06     18.14 o 
 -11   2  12        0.34        1.85      3.21 o 
 -10   2  12        0.83       -0.34      2.79 o 
  -9   2  12       93.70       98.41      9.85 o 
  -8   2  12       66.04       74.29      7.77 o 
  -7   2  12        2.39        5.17      2.68 o 
  -6   2  12        2.51        2.63      2.52 o 
  -5   2  12       27.56       32.19      5.00 o 
  -4   2  12       48.98       56.59      6.31 o 
  -3   2  12      179.95      160.67      9.60 o 
  -2   2  12       26.98       33.69      4.64 o 
  -1   2  12      169.42      157.05      7.33 o 
   0   2  12      615.99      570.01     13.95 o 
   1   2  12       48.18       49.18      5.44 o 
   2   2  12     1412.47     1321.78     21.62 o 
   3   2  12      145.47      133.34      7.32 o 
   4   2  12       15.09       13.71      3.99 o 
   5   2  12       11.53        9.94      3.75 o 
   6   2  12        1.62        2.43      3.29 o 
   7   2  12       40.99       41.43      7.47 o 
   8   2  12        1.39        5.73      4.70 o 
   9   2  12        3.11        6.52      4.53 o 
  10   2  12        2.39        5.63      4.51 o 
 -18   3  12        0.28        8.75      6.73 o 
 -17   3  12       10.94        8.60      6.85 o 
 -16   3  12       46.62       60.57     12.27 o 
 -15   3  12       14.78       20.43      8.25 o 
 -14   3  12        1.63        4.36      5.87 o 
 -13   3  12       20.53       19.22      7.49 o 
 -12   3  12       70.10       90.63     13.82 o 
 -11   3  12       64.13       86.23     22.29 o 
 -10   3  12        1.81        2.14      3.52 o 
  -9   3  12      249.47      246.46     15.69 o 
  -8   3  12       31.93       45.54      7.16 o 
  -7   3  12       13.56       14.35      4.26 o 
  -6   3  12       85.02       95.52      9.54 o 
  -5   3  12       23.72       25.44      5.13 o 
  -4   3  12        0.70        3.27      2.80 o 
  -3   3  12       44.24       54.29      5.71 o 
  -2   3  12      213.60      196.04     10.67 o 
  -1   3  12      107.57       94.42      6.87 o 
   0   3  12      264.19      215.21     13.85 o 
   1   3  12     1209.86     1025.64     29.23 o 
   2   3  12        0.51       -0.66      2.59 o 
   3   3  12       11.75        5.53      3.04 o 
   4   3  12       11.24       13.27      3.94 o 
   5   3  12       16.09       12.91      4.73 o 
   6   3  12       95.71       92.05     11.21 o 
   7   3  12        0.43       10.83      5.79 o 
   8   3  12        2.28        4.08      4.27 o 
   9   3  12        1.59        3.03      4.33 o 
 -16   4  12        0.01        0.45      6.58 o 
 -15   4  12       10.98       12.17      7.38 o 
 -14   4  12        0.06       -3.17      5.22 o 
 -13   4  12        0.30        1.95      6.79 o 
 -12   4  12        4.97        7.21      7.19 o 
 -11   4  12        4.72        5.42      6.87 o 
 -10   4  12        7.24       15.38      9.30 o 
  -9   4  12       97.66      138.29     16.69 o 
  -8   4  12       31.93       30.00      6.79 o 
  -7   4  12        0.71        1.94      3.85 o 
  -6   4  12      157.19      164.43     11.49 o 
  -5   4  12       23.19       34.98      6.83 o 
  -4   4  12       25.50       43.55      6.95 o 
  -3   4  12       90.90       92.49      8.02 o 
  -2   4  12        2.76        3.74      2.66 o 
  -1   4  12       80.55       73.69      8.04 o 
   0   4  12       92.96       72.92      8.43 o 
   1   4  12       39.84       27.54      5.74 o 
   2   4  12       49.98       44.46     11.00 o 
   3   4  12        3.51        7.32      4.21 o 
   4   4  12       28.79       29.43      6.87 o 
   5   4  12       27.93       28.00      6.71 o 
   6   4  12        0.00       -3.16      3.17 o 
   7   4  12        3.00        2.94      3.96 o 
   8   4  12        0.71        8.02      5.56 o 
 -14   5  12        6.52       12.34      7.69 o 
 -13   5  12        0.11        2.37      5.39 o 
 -12   5  12        0.19        6.93      6.66 o 
 -11   5  12       14.62       24.19      8.73 o 
 -10   5  12        1.40        4.78      6.50 o 
  -9   5  12       96.08      117.92     17.30 o 
  -8   5  12       88.32       96.58     15.12 o 
  -7   5  12       30.39       34.63     17.11 o 
  -6   5  12       73.06       90.14     14.13 o 
  -5   5  12        0.49        4.67      4.29 o 
  -4   5  12       69.96       61.35      7.37 o 
  -3   5  12       84.74       71.22      9.28 o 
  -2   5  12        0.19        0.14      3.65 o 
  -1   5  12       14.34       14.40      3.85 o 
   0   5  12        0.02        1.44      3.93 o 
   1   5  12        1.70        3.52      3.90 o 
   2   5  12        2.73        0.18      4.31 o 
   3   5  12        0.24        1.90      3.38 o 
   4   5  12        0.01       -0.22      4.07 o 
   5   5  12        2.94        0.14      4.05 o 
   6   5  12        2.85       -0.12      4.81 o 
 -11   6  12        2.78        1.40      7.07 o 
 -10   6  12       16.23       18.77     11.20 o 
  -9   6  12        0.00        5.36      5.96 o 
  -8   6  12       11.19        5.23      5.65 o 
  -7   6  12        0.05       -2.01      5.26 o 
  -6   6  12        2.34        7.10      5.92 o 
  -5   6  12        0.41       -1.86      4.21 o 
  -4   6  12        7.45        2.99      4.63 o 
  -3   6  12        3.14        2.42      4.83 o 
  -2   6  12        0.38        4.22      4.38 o 
  -1   6  12       25.02       10.05      4.99 o 
   0   6  12       12.03        4.89      7.03 o 
   1   6  12        2.01        5.71      5.00 o 
   2   6  12       15.68       15.86      6.67 o 
 -18   1  13        1.50       13.82      8.34 o 
 -17   1  13        8.95        9.30      7.76 o 
 -16   1  13        0.00        9.24      6.86 o 
 -15   1  13        0.46        1.72      3.36 o 
 -14   1  13       56.54       57.96      8.56 o 
 -13   1  13        0.64        0.23      3.18 o 
 -12   1  13       77.56       71.28     11.36 o 
 -11   1  13       87.13       87.17      8.37 o 
 -10   1  13        8.22        9.57      3.28 o 
  -9   1  13        1.36        1.03      2.50 o 
  -8   1  13      137.79      132.92      8.07 o 
  -7   1  13        0.71       -0.72      2.18 o 
  -6   1  13      189.44      164.71      9.17 o 
  -5   1  13        8.78       10.96      3.04 o 
  -4   1  13      108.88      103.27      6.34 o 
  -3   1  13      207.08      184.53      7.60 o 
  -2   1  13      633.55      608.70     15.26 o 
  -1   1  13       50.66       56.73      5.16 o 
   0   1  13      154.01      144.84      6.88 o 
   1   1  13      180.14      185.01      8.15 o 
   2   1  13       59.21       60.97      5.60 o 
   3   1  13       25.05       34.00      4.55 o 
   4   1  13      125.20      126.33      7.50 o 
   5   1  13       33.14       40.43      5.24 o 
   6   1  13       24.48       25.79      5.41 o 
   7   1  13        0.37        3.83      3.69 o 
   8   1  13        1.48        3.33      4.28 o 
   9   1  13        1.23        3.04      4.31 o 
  10   1  13        7.34       16.36      5.90 o 
 -18   2  13        2.92        1.36      8.20 o 
 -17   2  13       15.73       19.48      7.84 o 
 -16   2  13        7.28       15.49     13.46 o 
 -15   2  13       77.84      113.42     15.65 o 
 -14   2  13       51.02       61.79     11.65 o 
 -13   2  13       84.84       92.66     13.81 o 
 -12   2  13       37.18       28.85      6.59 o 
 -11   2  13       19.29       29.06      5.83 o 
 -10   2  13       51.20       57.69      7.61 o 
  -9   2  13        0.59        1.98      2.63 o 
  -8   2  13        4.13        6.65      3.04 o 
  -7   2  13       48.10       48.18      6.61 o 
  -6   2  13        3.01        5.54      2.80 o 
  -5   2  13       16.70       22.51      4.37 o 
  -4   2  13      283.19      233.66     13.39 o 
  -3   2  13       42.70       28.35      4.16 o 
  -2   2  13      250.01      222.89      8.81 o 
  -1   2  13       10.65        8.87      2.98 o 
   0   2  13       90.17       91.07      6.88 o 
   1   2  13        9.33        8.60      2.97 o 
   2   2  13      415.89      398.76     12.32 o 
   3   2  13       16.49       22.50      4.07 o 
   4   2  13       16.69       17.39      4.51 o 
   5   2  13        0.03       -0.34      2.94 o 
   6   2  13        6.59        7.92      3.92 o 
   7   2  13        0.05        3.01      4.05 o 
   8   2  13        7.32       10.23      4.98 o 
   9   2  13       12.13       14.82      5.83 o 
 -17   3  13        1.50        2.02      6.24 o 
 -16   3  13        0.88        6.25      6.62 o 
 -15   3  13       16.02       21.99      8.16 o 
 -14   3  13        7.09        7.77      6.39 o 
 -13   3  13      122.32      121.15     16.42 o 
 -12   3  13        2.65        3.39      5.68 o 
 -11   3  13       96.04      120.14     15.64 o 
 -10   3  13       32.09       36.20      6.97 o 
  -9   3  13       36.94       43.49      7.18 o 
  -8   3  13        7.44       11.75      4.64 o 
  -7   3  13        3.55       11.89      4.13 o 
  -6   3  13       61.90       88.01      9.51 o 
  -5   3  13       71.33       66.82      7.77 o 
  -4   3  13        1.52        1.74      2.75 o 
  -3   3  13       35.81       43.08      5.40 o 
  -2   3  13        7.71       13.14      3.48 o 
  -1   3  13      199.35      175.94      8.45 o 
   0   3  13      158.27      130.47      7.64 o 
   1   3  13      217.01      199.84     11.17 o 
   2   3  13       17.53       20.33      4.81 o 
   3   3  13        0.65        0.35      2.96 o 
   4   3  13       11.84       11.03      3.78 o 
   5   3  13       25.51       23.88      5.20 o 
   6   3  13       48.57       56.45     13.93 o 
   7   3  13        3.74        4.11      4.43 o 
   8   3  13       23.67       33.54      7.04 o 
 -16   4  13        0.16       -1.70      7.10 o 
 -15   4  13        0.65       -2.27      5.93 o 
 -14   4  13        2.31        5.91      7.55 o 
 -13   4  13       22.54       28.05      9.98 o 
 -12   4  13       40.94       49.22     11.84 o 
 -11   4  13        7.82        5.42     15.54 o 
 -10   4  13       15.78       28.83      9.21 o 
  -9   4  13        0.25       -3.11      5.18 o 
  -8   4  13      103.76      144.65     13.62 o 
  -7   4  13       11.76       17.45      5.28 o 
  -6   4  13       29.35       37.73      7.33 o 
  -5   4  13        7.52       11.53      4.46 o 
  -4   4  13       80.65       74.89      7.30 o 
  -3   4  13       62.35       59.94      6.91 o 
  -2   4  13        9.79        5.26      3.11 o 
  -1   4  13        3.88        5.39      3.34 o 
   0   4  13        8.50        9.67      4.00 o 
   1   4  13        5.37        6.69      3.69 o 
   2   4  13        1.88        0.12      3.31 o 
   3   4  13       15.57       14.57      5.34 o 
   4   4  13        3.45        0.42      3.61 o 
   5   4  13        3.14        3.91      4.13 o 
   6   4  13        4.90        6.45      4.21 o 
   7   4  13       13.43       12.48      6.24 o 
 -14   5  13        0.55       -5.69      7.20 o 
 -13   5  13       16.11       28.52      9.43 o 
 -12   5  13       18.04       30.44      8.35 o 
 -11   5  13        2.35        2.58      6.07 o 
 -10   5  13        1.71        5.21      6.56 o 
  -9   5  13       10.01       16.85      8.19 o 
  -8   5  13       10.23       11.73      7.24 o 
  -7   5  13        4.54        2.84      6.99 o 
  -6   5  13        0.01        0.11      4.24 o 
  -5   5  13        7.49        9.13      5.28 o 
  -4   5  13        6.38        6.53      3.67 o 
  -3   5  13        1.85        4.13      3.94 o 
  -2   5  13        9.33       10.25      4.58 o 
  -1   5  13       35.91       40.57      6.77 o 
   0   5  13        0.10        0.31      4.00 o 
   1   5  13       23.08       28.43      6.70 o 
   2   5  13        2.44        2.85      3.93 o 
   3   5  13        5.10        2.52      5.17 o 
   4   5  13       17.84       20.00      7.07 o 
   5   5  13        1.45        6.74      4.99 o 
 -10   6  13        0.59       -1.59      8.35 o 
  -9   6  13        2.97        0.38      5.79 o 
  -8   6  13        2.19        1.03      6.06 o 
  -7   6  13        1.57        5.67      5.27 o 
  -6   6  13        0.18        0.69      6.44 o 
  -5   6  13        0.17        1.90      4.85 o 
  -4   6  13        7.16        7.00      4.98 o 
  -3   6  13        0.03       -2.07      4.21 o 
  -2   6  13        7.66        9.53      5.23 o 
  -1   6  13        9.94       16.41      6.78 o 
   0   6  13       33.97       34.30      8.87 o 
   1   6  13       16.95       26.81      7.64 o 
 -17   0  14        4.43        8.17      7.62 o 
 -16   0  14        0.01       -0.55      5.84 o 
 -15   0  14        8.61        6.25      6.53 o 
 -14   0  14        0.10        1.01      4.83 o 
 -13   0  14      112.53      109.33     13.61 o 
 -12   0  14      180.32      160.52     16.05 o 
 -11   0  14      131.16      118.92     14.13 o 
 -10   0  14       22.38       32.91      8.86 o 
  -9   0  14        0.73        1.12      4.42 o 
  -8   0  14       33.45       56.03     12.01 o 
  -7   0  14      114.33      102.31     12.54 o 
  -6   0  14       22.94       15.25      6.12 o 
  -5   0  14        4.09       -0.25      4.20 o 
  -4   0  14       17.73        7.95      5.87 o 
  -3   0  14      333.42      290.04     20.22 o 
  -2   0  14      153.96      136.66     13.89 o 
  -1   0  14      422.97      394.31     25.36 o 
   0   0  14      192.16      135.28     15.40 o 
   1   0  14      176.73      162.17     17.76 o 
   2   0  14      285.72      297.05     23.75 o 
   3   0  14        0.41        4.47      6.66 o 
   4   0  14       48.34       52.52     13.49 o 
   5   0  14       40.00       43.80     12.15 o 
   6   0  14        3.58       -3.02      7.02 o 
 -19   1  14        2.72       16.87     10.09 o 
 -18   1  14        0.41        9.90      8.17 o 
 -17   1  14        2.29        9.84      7.21 o 
 -16   1  14        4.59       11.02      7.40 o 
 -15   1  14        1.21        3.03      4.45 o 
 -14   1  14       19.25       16.73      5.42 o 
 -13   1  14        0.37        1.44      3.93 o 
 -12   1  14        1.41        0.73      2.85 o 
 -11   1  14        0.55        1.15      3.59 o 
 -10   1  14       19.13       15.19      4.85 o 
  -9   1  14        7.52       10.24      4.52 o 
  -8   1  14      274.47      254.92     14.16 o 
  -7   1  14       23.34       22.62      5.54 o 
  -6   1  14      454.59      435.76     18.42 o 
  -5   1  14        3.18        1.23      2.12 o 
  -4   1  14      252.57      204.80     14.49 o 
  -3   1  14      136.89      134.85      7.96 o 
  -2   1  14       16.67       21.58      3.69 o 
  -1   1  14      123.11      118.87      8.17 o 
   0   1  14       56.54       54.29      5.33 o 
   1   1  14      270.27      242.43      9.43 o 
   2   1  14        3.83        5.08      2.47 o 
   3   1  14       48.29       67.64      6.59 o 
   4   1  14       22.75       27.84      4.57 o 
   5   1  14       20.24       23.12      6.20 o 
   6   1  14       27.59       32.09      7.26 o 
   7   1  14       11.57       19.38      6.29 o 
   8   1  14        2.25       15.27      7.82 o 
   9   1  14       36.58       44.92     11.63 o 
 -18   2  14        3.97        6.69      9.21 o 
 -17   2  14        0.03        3.56      7.82 o 
 -16   2  14       18.78       24.38     10.59 o 
 -15   2  14       12.88        8.13      6.83 o 
 -14   2  14        1.59        4.26      6.06 o 
 -13   2  14        0.00        0.94      4.04 o 
 -12   2  14       11.08        6.66      3.95 o 
 -11   2  14        0.74       -0.60      3.19 o 
 -10   2  14        5.30        3.45      2.94 o 
  -9   2  14        5.86       11.32      4.08 o 
  -8   2  14       40.41       54.64      7.13 o 
  -7   2  14      270.21      269.04     12.50 o 
  -6   2  14       13.87       11.74      3.77 o 
  -5   2  14      142.83      142.48      8.47 o 
  -4   2  14      230.14      207.90      9.74 o 
  -3   2  14      474.44      429.33     14.12 o 
  -2   2  14      313.36      277.65     15.35 o 
  -1   2  14       34.15       30.74      4.53 o 
   0   2  14       41.88       35.67      4.63 o 
   1   2  14        0.95        1.14      2.43 o 
   2   2  14       21.55       20.62      4.12 o 
   3   2  14       32.42       28.78      5.22 o 
   4   2  14       28.02       30.82      5.54 o 
   5   2  14        9.69       11.04      4.28 o 
   6   2  14        7.21        5.93      3.69 o 
   7   2  14        0.02       -1.29      3.88 o 
   8   2  14        0.18        6.06      4.82 o 
 -17   3  14        0.28       -0.39      7.41 o 
 -16   3  14       40.32       67.24     13.44 o 
 -15   3  14        0.04        2.28      6.80 o 
 -14   3  14        1.03       11.56      7.89 o 
 -13   3  14        3.52        7.65      7.18 o 
 -12   3  14        0.36        2.29      5.65 o 
 -11   3  14       29.24       38.47      7.17 o 
 -10   3  14        2.48       10.38      4.93 o 
  -9   3  14       33.39       37.16      6.98 o 
  -8   3  14        0.13        3.19      3.56 o 
  -7   3  14       27.91       38.85      6.83 o 
  -6   3  14       22.31       28.52      5.99 o 
  -5   3  14       19.41       23.64      5.20 o 
  -4   3  14       10.36        7.77      3.28 o 
  -3   3  14      322.01      306.99     13.03 o 
  -2   3  14       58.93       47.54      5.60 o 
  -1   3  14       31.72       24.89      5.41 o 
   0   3  14        1.27        2.86      2.62 o 
   1   3  14       33.50       36.61      5.86 o 
   2   3  14       26.55       24.10      5.22 o 
   3   3  14       41.09       41.06      6.37 o 
   4   3  14       14.70       14.89      4.37 o 
   5   3  14        0.70        1.64      3.41 o 
   6   3  14        1.42        4.88      4.24 o 
   7   3  14        2.24        7.09      4.55 o 
 -15   4  14        0.56        6.86      6.85 o 
 -14   4  14        7.25        8.12      6.77 o 
 -13   4  14        0.05        8.88      7.24 o 
 -12   4  14       25.46       21.27      9.59 o 
 -11   4  14        1.04        3.94      6.41 o 
 -10   4  14       45.12       62.84     13.08 o 
  -9   4  14       15.21       30.02      9.11 o 
  -8   4  14        0.01        0.70      4.53 o 
  -7   4  14       36.91       51.00      8.27 o 
  -6   4  14        7.13        5.16      4.14 o 
  -5   4  14       28.54       43.18      7.56 o 
  -4   4  14        0.15        1.30      2.86 o 
  -3   4  14       23.44       20.50      4.45 o 
  -2   4  14       39.50       35.54      5.52 o 
  -1   4  14       12.47        6.68      3.59 o 
   0   4  14       50.02       53.53      7.50 o 
   1   4  14        7.05        5.52      4.19 o 
   2   4  14        0.97        2.73      4.91 o 
   3   4  14        4.47        7.24      3.92 o 
   4   4  14        0.01        3.61      3.92 o 
   5   4  14       13.73       20.68      6.01 o 
   6   4  14        1.75        3.06      5.20 o 
 -13   5  14       20.67       30.19     10.23 o 
 -12   5  14        7.47       13.22      7.01 o 
 -11   5  14        5.93       10.54      6.67 o 
 -10   5  14       23.56       29.06      9.01 o 
  -9   5  14        3.42        5.13      6.86 o 
  -8   5  14       59.04       72.76     18.01 o 
  -7   5  14       73.06       78.10     13.26 o 
  -6   5  14        2.49        5.54      4.99 o 
  -5   5  14        8.16       11.08      4.19 o 
  -4   5  14        6.32        7.09      4.31 o 
  -3   5  14       15.59       15.48      5.32 o 
  -2   5  14        0.71       -0.54      3.54 o 
  -1   5  14        0.65       -4.52      3.01 o 
   0   5  14        3.80        3.57      3.84 o 
   1   5  14        3.83        4.70      5.09 o 
   2   5  14        1.85        1.90      4.01 o 
   3   5  14        8.92        8.39      5.44 o 
  -8   6  14        0.23       -1.40      5.69 o 
  -7   6  14        7.48       11.09      6.60 o 
  -6   6  14        1.39       -2.23      5.32 o 
  -5   6  14       45.01       34.83      8.82 o 
  -4   6  14        1.55        5.28      5.67 o 
  -3   6  14        9.82       10.02      6.15 o 
  -2   6  14        2.60       -0.13      7.83 o 
 -18   1  15        1.33       -3.48      6.97 o 
 -17   1  15        7.38        4.61      8.14 o 
 -16   1  15       54.62       56.25     14.65 o 
 -15   1  15        4.45        1.09      4.38 o 
 -14   1  15        0.94        5.76      4.45 o 
 -13   1  15        0.02       -1.16      3.39 o 
 -12   1  15       10.91        6.85      4.29 o 
 -11   1  15       31.60       36.43      7.11 o 
 -10   1  15       37.99       38.54      7.44 o 
  -9   1  15       67.72       64.44      9.15 o 
  -8   1  15      195.85      210.82     13.56 o 
  -7   1  15      110.79      112.42     10.76 o 
  -6   1  15      314.39      277.77     14.68 o 
  -5   1  15       31.88       27.75      4.79 o 
  -4   1  15       79.70       71.71      7.49 o 
  -3   1  15        3.42        3.35      2.81 o 
  -2   1  15      340.08      326.39     12.90 o 
  -1   1  15       21.64       28.53      9.93 o 
   0   1  15        6.12        6.94      4.27 o 
   1   1  15      155.23      161.80     13.59 o 
   2   1  15        0.10        0.59      4.59 o 
   3   1  15       38.10       43.22      9.18 o 
   4   1  15        1.17        5.76      5.95 o 
   5   1  15        0.58        1.75      4.27 o 
   6   1  15        0.31       -1.57      4.11 o 
   7   1  15        0.53        0.77      7.65 o 
 -17   2  15        4.50       10.69     10.34 o 
 -16   2  15       34.55       27.89     13.49 o 
 -15   2  15        1.20       -1.45      7.21 o 
 -14   2  15       22.48       44.02     13.41 o 
 -13   2  15        8.21        9.67      4.96 o 
 -12   2  15        7.86       11.12      5.05 o 
 -11   2  15        2.42        1.51      3.57 o 
 -10   2  15       11.35       13.68      4.85 o 
  -9   2  15       12.34       12.60      4.36 o 
  -8   2  15       62.05       59.04      7.72 o 
  -7   2  15       43.72       40.36      6.29 o 
  -6   2  15       16.20       20.54      4.80 o 
  -5   2  15      170.96      155.92      9.66 o 
  -4   2  15        0.83        3.18      2.56 o 
  -3   2  15      187.13      154.79      7.95 o 
  -2   2  15      284.73      268.16     10.43 o 
  -1   2  15       13.52       21.01      4.01 o 
   0   2  15        0.13        0.62      2.36 o 
   1   2  15       15.77       17.05      3.85 o 
   2   2  15        3.94        8.01      3.18 o 
   3   2  15        0.00       -1.52      2.93 o 
   4   2  15        4.86        2.40      3.53 o 
   5   2  15        3.13        2.65      3.63 o 
   6   2  15        0.76        3.50      3.62 o 
   7   2  15        0.12        5.33      4.69 o 
 -16   3  15       25.22       31.51     14.52 o 
 -15   3  15       22.39       23.32      9.19 o 
 -14   3  15        0.62       -3.20      5.83 o 
 -13   3  15        9.15       14.54      8.13 o 
 -12   3  15        3.33        4.69      7.26 o 
 -11   3  15        4.97        9.67      4.96 o 
 -10   3  15        4.53        9.04      4.72 o 
  -9   3  15       23.97       42.10      7.59 o 
  -8   3  15        8.30       10.55      4.66 o 
  -7   3  15        1.08        6.93      4.45 o 
  -6   3  15       21.72       23.44      5.74 o 
  -5   3  15       22.71       31.27      5.91 o 
  -4   3  15      190.00      182.33     13.54 o 
  -3   3  15      215.11      175.34      9.21 o 
  -2   3  15       95.23       88.63      7.53 o 
  -1   3  15        5.77        3.31      2.72 o 
   0   3  15        0.76        2.57      3.11 o 
   1   3  15       74.33       60.71      7.59 o 
   2   3  15        0.32        0.75      3.09 o 
   3   3  15       26.47       30.48      5.66 o 
   4   3  15        9.06       11.93      3.92 o 
   5   3  15        8.87       20.43      4.76 o 
   6   3  15        0.03        2.90      5.17 o 
 -15   4  15        0.60       -2.75      7.92 o 
 -14   4  15        1.55        4.79      7.29 o 
 -13   4  15        2.13        0.87      6.44 o 
 -12   4  15       29.00       42.09     11.25 o 
 -11   4  15       22.43       31.89     10.04 o 
 -10   4  15        0.55        5.99      6.81 o 
  -9   4  15       13.78       20.60      6.45 o 
  -8   4  15       10.81       13.34      6.02 o 
  -7   4  15        0.06       -1.50      4.14 o 
  -6   4  15        6.24        5.91      5.72 o 
  -5   4  15        2.20        2.49      3.57 o 
  -4   4  15        4.34        3.94      3.30 o 
  -3   4  15       47.45       50.09      6.73 o 
  -2   4  15        3.90        5.44      3.54 o 
  -1   4  15        3.02        2.01      3.69 o 
   0   4  15        0.68        3.26      4.45 o 
   1   4  15        2.21        0.47      3.07 o 
   2   4  15        2.73        2.45      3.86 o 
   3   4  15        0.17       -3.31      3.09 o 
   4   4  15        0.26        3.67      5.43 o 
 -12   5  15       20.33       23.52      9.97 o 
 -11   5  15        5.87       19.28      7.61 o 
 -10   5  15        1.43       11.13      6.75 o 
  -9   5  15        1.10        9.40     10.93 o 
  -8   5  15        1.87        2.50      6.06 o 
  -7   5  15        5.63       -2.09      5.24 o 
  -6   5  15        5.66        4.17      5.03 o 
  -5   5  15        6.76        8.62      3.96 o 
  -4   5  15        4.66        5.05      4.13 o 
  -3   5  15       15.47       19.08      5.34 o 
  -2   5  15        1.45        2.22      3.78 o 
  -1   5  15       12.29        8.09      4.03 o 
   0   5  15        0.46        1.70      4.02 o 
   1   5  15       13.49       13.65      6.06 o 
 -17   0  16       37.12       40.21     11.16 o 
 -16   0  16        2.89        5.95      7.02 o 
 -15   0  16       95.22      105.75     17.39 o 
 -14   0  16        1.47        4.58      5.79 o 
 -13   0  16       20.35       14.43      8.89 o 
 -12   0  16       94.25      126.57     19.23 o 
 -11   0  16      124.98      136.85     16.74 o 
 -10   0  16       61.82       65.23     13.00 o 
  -9   0  16       52.41       49.73     11.66 o 
  -8   0  16        0.25        1.34      4.61 o 
  -7   0  16       47.12       48.99     11.57 o 
  -6   0  16       13.80       15.14      7.08 o 
  -5   0  16      105.51      113.09     16.71 o 
  -4   0  16        1.63        2.00      4.58 o 
  -3   0  16       85.12       90.09     15.53 o 
  -2   0  16        0.75       -0.63      4.94 o 
  -1   0  16        7.42       23.61      8.75 o 
   0   0  16        6.64       14.29      8.01 o 
   1   0  16        4.49       10.94      7.71 o 
   2   0  16       11.10        7.35      8.31 o 
   3   0  16        0.20        1.45      7.49 o 
   4   0  16        3.75        9.82      8.78 o 
   5   0  16       68.67       95.10     19.72 o 
 -18   1  16        0.11        9.35      8.91 o 
 -17   1  16        4.32       14.37      9.65 o 
 -16   1  16        1.78        6.17      8.28 o 
 -15   1  16        0.08        1.87      4.15 o 
 -14   1  16       28.42       18.24      9.26 o 
 -13   1  16        2.17        0.71      3.95 o 
 -12   1  16       32.12       30.93      7.34 o 
 -11   1  16       25.77       30.35      6.99 o 
 -10   1  16       43.46       42.69      7.79 o 
  -9   1  16       13.63       14.21      5.46 o 
  -8   1  16      101.34      102.14     11.99 o 
  -7   1  16       36.01       37.74      7.17 o 
  -6   1  16        2.86        2.55      3.45 o 
  -5   1  16        5.69        5.58      3.75 o 
  -4   1  16       83.58       72.88      9.98 o 
  -3   1  16       86.35       70.46      9.89 o 
  -2   1  16        5.73        3.22      3.56 o 
  -1   1  16       20.06       25.98      6.92 o 
   0   1  16      105.05      101.51     12.68 o 
   1   1  16       23.78       24.71     10.83 o 
   2   1  16        2.13        3.21      5.36 o 
   3   1  16        0.00        2.50      7.34 o 
   4   1  16        0.09        3.98      7.98 o 
   5   1  16       67.86      101.30     20.68 o 
   6   1  16        2.45        7.05      7.10 o 
   7   1  16        0.19        6.22      8.88 o 
 -17   2  16        1.03        9.30     10.69 o 
 -16   2  16        0.00        0.66      7.93 o 
 -15   2  16        0.04        4.47      8.06 o 
 -14   2  16        0.04       -1.26      6.64 o 
 -13   2  16        1.64        7.27      4.97 o 
 -12   2  16        2.44        6.09      4.93 o 
 -11   2  16       44.76       60.85      9.91 o 
 -10   2  16       13.31       18.08      6.19 o 
  -9   2  16       26.58       24.14      7.58 o 
  -8   2  16        0.40        1.96      3.90 o 
  -7   2  16      257.92      234.01     15.10 o 
  -6   2  16       68.62       72.73     10.57 o 
  -5   2  16       15.40       22.11      5.06 o 
  -4   2  16       74.69       55.40      7.60 o 
  -3   2  16       59.03       55.93      6.12 o 
  -2   2  16       85.77       86.00      7.58 o 
  -1   2  16       10.94       12.63      3.53 o 
   0   2  16       16.59       18.68      3.89 o 
   1   2  16        0.10        0.04      2.87 o 
   2   2  16        1.70        1.46      3.49 o 
   3   2  16        7.69       11.35      4.40 o 
   4   2  16       34.28       57.82      9.53 o 
   5   2  16        3.13        6.14      4.56 o 
   6   2  16        3.92       12.10      5.52 o 
 -16   3  16        8.94        8.25     13.71 o 
 -15   3  16        0.13       12.01     11.30 o 
 -14   3  16        4.30       21.04     11.12 o 
 -13   3  16        0.05        4.22      6.29 o 
 -12   3  16        0.37        3.77      6.50 o 
 -11   3  16        0.46        4.97      4.57 o 
 -10   3  16        2.85        2.34      4.28 o 
  -9   3  16        0.06        1.99      4.01 o 
  -8   3  16        8.60        9.06      4.51 o 
  -7   3  16       11.04       12.44      4.93 o 
  -6   3  16       91.88       82.47      9.26 o 
  -5   3  16        0.85        2.84      3.18 o 
  -4   3  16       80.81       80.20      7.89 o 
  -3   3  16       18.11       18.67      4.29 o 
  -2   3  16       31.24       33.96      5.29 o 
  -1   3  16      101.60      105.64      8.56 o 
   0   3  16        2.69        2.67      3.45 o 
   1   3  16        7.12        4.91      3.66 o 
   2   3  16        0.17        3.43      3.67 o 
   3   3  16        0.01        1.01      3.27 o 
   4   3  16        5.00       12.97      4.26 o 
   5   3  16       36.29       46.75      7.56 o 
 -14   4  16        6.66        2.84      6.92 o 
 -13   4  16        6.29       10.18      7.54 o 
 -12   4  16       11.10       15.37      8.29 o 
 -11   4  16        1.62       -1.63      6.87 o 
 -10   4  16       21.46       38.47     10.38 o 
  -9   4  16       11.60       16.74      6.30 o 
  -8   4  16        7.33        9.92      5.83 o 
  -7   4  16        7.02        6.13      4.60 o 
  -6   4  16       45.14       50.03      8.40 o 
  -5   4  16        0.36        2.81      3.52 o 
  -4   4  16        0.87        4.59      3.94 o 
  -3   4  16       22.58       18.80      4.49 o 
  -2   4  16        0.32       -0.25      3.35 o 
  -1   4  16        8.35       11.88      4.37 o 
   0   4  16       18.09       19.14      5.63 o 
   1   4  16       21.84       21.57      5.48 o 
   2   4  16       35.83       44.31      7.38 o 
   3   4  16        1.66        4.22      4.44 o 
 -10   5  16        3.59        1.50      6.26 o 
  -9   5  16        0.04       -4.80      4.95 o 
  -8   5  16       26.07       26.22     13.16 o 
  -7   5  16        7.97       13.39      5.33 o 
  -6   5  16        5.10        5.68      3.66 o 
  -5   5  16       16.70       23.69      6.47 o 
  -4   5  16        2.02        7.45      5.47 o 
  -3   5  16       15.35       19.72      5.93 o 
  -2   5  16        1.99        5.09      4.60 o 
  -1   5  16        0.37        0.08      4.30 o 
 -17   1  17        0.54        2.50      8.94 o 
 -16   1  17       10.07       11.43      5.83 o 
 -15   1  17        7.95       11.76      5.40 o 
 -14   1  17       14.84       17.08      6.10 o 
 -13   1  17        1.35        1.21      4.39 o 
 -12   1  17       47.02       38.43      8.22 o 
 -11   1  17       17.61       17.41      5.86 o 
 -10   1  17       41.14       34.77      7.54 o 
  -9   1  17        8.91        7.50      4.53 o 
  -8   1  17       45.85       43.31      8.46 o 
  -7   1  17       37.22       35.83      7.39 o 
  -6   1  17        6.80        8.72      4.69 o 
  -5   1  17       55.13       51.34      8.77 o 
  -4   1  17        3.17        4.00      4.58 o 
  -3   1  17       71.20       75.43     10.44 o 
  -2   1  17        0.00        5.26      4.20 o 
  -1   1  17        0.59        5.38      4.90 o 
   0   1  17       43.16       54.60      9.80 o 
   1   1  17        0.19        2.45      5.40 o 
   2   1  17        1.90        6.87      5.58 o 
   3   1  17        1.37        2.42      4.96 o 
   4   1  17        1.99       11.60      8.23 o 
   5   1  17       12.89       23.17     10.06 o 
 -16   2  17        1.15       -3.29      9.82 o 
 -15   2  17        0.30        6.44      8.86 o 
 -14   2  17        0.53        7.56      5.02 o 
 -13   2  17       12.02       14.10      5.71 o 
 -12   2  17        0.66        0.57      4.11 o 
 -11   2  17        1.30       -0.24      4.17 o 
 -10   2  17       16.82       17.13      7.84 o 
  -9   2  17       19.06       24.38      6.71 o 
  -8   2  17      116.60      118.82     14.23 o 
  -7   2  17       87.47       90.50     12.62 o 
  -6   2  17      155.65      129.19     10.44 o 
  -5   2  17        1.62        0.22      3.42 o 
  -4   2  17       23.36       23.20      5.80 o 
  -3   2  17        0.06        0.73      3.15 o 
  -2   2  17        0.25        0.81      4.25 o 
  -1   2  17        5.80        6.74      5.15 o 
   0   2  17        0.00       -0.80      4.44 o 
   1   2  17       14.76       17.90      6.42 o 
   2   2  17        5.97       15.44      9.54 o 
   3   2  17        3.79        8.97      8.06 o 
   4   2  17       11.80       17.99      9.02 o 
 -15   3  17        8.18       19.77     14.37 o 
 -14   3  17        0.56       -2.03      8.12 o 
 -13   3  17       10.81       29.56     11.41 o 
 -12   3  17       15.41       21.51      9.82 o 
 -11   3  17        1.84        0.38      5.13 o 
 -10   3  17        3.97        5.58      5.27 o 
  -9   3  17        1.47        0.88      4.95 o 
  -8   3  17       20.76       27.15      6.65 o 
  -7   3  17       33.07       27.17      6.56 o 
  -6   3  17       31.66       44.36      6.46 o 
  -5   3  17        0.39        0.54      3.11 o 
  -4   3  17       40.53       42.17      6.00 o 
  -3   3  17       12.73       13.19      3.94 o 
  -2   3  17       59.99       56.50      7.09 o 
  -1   3  17       40.13       37.73      6.30 o 
   0   3  17        1.09        0.03      3.31 o 
   1   3  17       12.31       23.65      5.36 o 
   2   3  17        1.18        5.76      3.73 o 
   3   3  17        3.15        5.53      4.07 o 
 -13   4  17        1.49       14.54      9.41 o 
 -12   4  17        4.45       14.67      8.04 o 
 -11   4  17       15.89       25.44      7.58 o 
 -10   4  17        6.41        9.75      6.66 o 
  -9   4  17       17.74       21.80      6.25 o 
  -8   4  17        0.81        3.62      4.52 o 
  -7   4  17        1.24        6.47      4.78 o 
  -6   4  17        4.00        3.63      3.57 o 
  -5   4  17       17.27       13.58      4.46 o 
  -4   4  17       11.97       15.08      4.33 o 
  -3   4  17       18.28       23.92      5.88 o 
  -2   4  17        4.88        9.48      4.15 o 
  -1   4  17       31.28       32.99      6.65 o 
   0   4  17        0.93        2.37      3.53 o 
   1   4  17        1.48       -3.50      3.77 o 
  -7   5  17        1.44       -1.38      4.08 o 
  -6   5  17        2.58        2.68      3.94 o 
  -5   5  17        0.11        3.12      4.87 o 
  -4   5  17        8.08        6.67      5.54 o 
 -16   0  18       22.95       23.91     10.86 o 
 -15   0  18       51.29       51.76     14.13 o 
 -14   0  18        9.32       15.17      9.21 o 
 -13   0  18       28.72       42.51     11.74 o 
 -12   0  18        2.35       -3.67      4.91 o 
 -11   0  18       26.31       29.07      9.82 o 
 -10   0  18        2.67       -1.73      4.52 o 
  -9   0  18       17.56       25.09      9.41 o 
  -8   0  18        1.19       -4.39      4.28 o 
  -7   0  18       20.43       10.20      7.35 o 
  -6   0  18       30.91       27.70      9.57 o 
  -5   0  18       53.11       48.49     12.48 o 
  -4   0  18       38.26       45.39     12.59 o 
  -3   0  18      197.05      192.79     20.97 o 
  -2   0  18        9.40       11.33      7.73 o 
  -1   0  18        2.11        9.43      8.34 o 
   0   0  18       36.65       49.39     15.00 o 
   1   0  18       16.07       11.76      9.21 o 
   2   0  18       30.57       37.76     13.16 o 
   3   0  18        2.31        0.19      6.58 o 
   4   0  18        5.86       16.29      7.68 o 
 -16   1  18        0.30        0.62      4.80 o 
 -15   1  18        0.21        3.02      4.49 o 
 -14   1  18        0.25       -0.16      4.08 o 
 -13   1  18        4.12       10.15      4.83 o 
 -12   1  18        2.73        2.00      4.46 o 
 -11   1  18       11.11       12.69      5.30 o 
 -10   1  18        0.26        1.95      3.93 o 
  -9   1  18       17.73       16.78      6.57 o 
  -8   1  18       44.63       37.27      8.00 o 
  -7   1  18       12.32       12.44      5.07 o 
  -6   1  18        0.43       -1.52      3.58 o 
  -5   1  18        3.14        7.87      4.51 o 
  -4   1  18       12.47        5.51      4.62 o 
  -3   1  18        0.00        1.21      4.52 o 
  -2   1  18        3.50       12.10      5.99 o 
  -1   1  18       20.78       29.59      8.00 o 
   0   1  18       12.62       16.31      6.65 o 
   1   1  18       44.86       66.62     19.97 o 
   2   1  18       31.06       34.46      8.77 o 
   3   1  18        1.57        3.37      6.17 o 
   4   1  18        0.67        4.80      8.03 o 
 -15   2  18        0.07       -5.59      8.56 o 
 -14   2  18        7.28       10.85      5.72 o 
 -13   2  18        3.89        7.12      5.16 o 
 -12   2  18        9.04        8.24      5.60 o 
 -11   2  18       24.64       25.78      6.89 o 
 -10   2  18      100.49      106.31     13.30 o 
  -9   2  18       10.87       19.20      6.92 o 
  -8   2  18        2.89        4.49      5.15 o 
  -7   2  18       24.88       27.74      7.21 o 
  -6   2  18       14.98       15.89      6.00 o 
  -5   2  18       25.37       25.73      7.48 o 
  -4   2  18        2.47        6.81      5.16 o 
  -3   2  18       11.07       17.36      6.63 o 
  -2   2  18        1.94        0.52      5.20 o 
  -1   2  18        3.14        0.33      4.37 o 
   0   2  18       35.36       52.00      9.73 o 
   1   2  18        2.44        8.31      6.55 o 
   2   2  18        3.79        9.65      8.61 o 
   3   2  18        0.33        5.98      8.50 o 
 -14   3  18        0.88        3.18     10.94 o 
 -13   3  18       15.77        6.25      8.80 o 
 -12   3  18        1.37        6.56      5.39 o 
 -11   3  18       14.95       22.68      7.21 o 
 -10   3  18        7.47       10.09      6.44 o 
  -9   3  18        4.46        7.52      5.54 o 
  -8   3  18       37.64       52.34      9.66 o 
  -7   3  18        8.73        7.39      4.18 o 
  -6   3  18       74.75       76.36     12.60 o 
  -5   3  18        1.79        3.09      3.87 o 
  -4   3  18        4.69        8.47      4.52 o 
  -3   3  18       11.18       15.75      5.23 o 
  -2   3  18       16.45       23.56      5.84 o 
  -1   3  18        5.05        8.05      5.76 o 
   0   3  18       30.68       40.76      9.83 o 
   1   3  18        8.23        9.15      6.22 o 
 -11   4  18        9.38       23.45     12.67 o 
 -10   4  18       10.81       17.90      6.51 o 
  -9   4  18       13.04       19.09      6.10 o 
  -8   4  18        2.60        4.10      4.23 o 
  -7   4  18       22.58       25.83      5.30 o 
  -6   4  18        5.87        9.83      4.05 o 
  -5   4  18       20.63       21.54      5.47 o 
  -4   4  18        4.80        7.52      3.71 o 
  -3   4  18       41.04       58.67     10.93 o 
  -2   4  18        0.00        0.70      3.97 o 
 -15   1  19        1.56        4.35      5.52 o 
 -14   1  19        0.24       -5.13      5.03 o 
 -13   1  19       16.36       17.52      6.42 o 
 -12   1  19        3.16        3.15      5.03 o 
 -11   1  19       66.05       71.85     10.85 o 
 -10   1  19       25.62       27.79     10.87 o 
  -9   1  19        3.95        5.53      4.66 o 
  -8   1  19        3.85        3.46      4.38 o 
  -7   1  19        2.33        5.77      4.65 o 
  -6   1  19        2.11       10.76      5.28 o 
  -5   1  19        0.72       -3.74      3.27 o 
  -4   1  19        6.11       13.96      5.50 o 
  -3   1  19        5.60        2.25      4.30 o 
  -2   1  19        8.11        9.00      5.47 o 
  -1   1  19       11.01       14.62      5.95 o 
   0   1  19       11.93       15.51      6.44 o 
   1   1  19        2.94        0.80      4.59 o 
   2   1  19        3.46        8.11      6.39 o 
 -14   2  19       12.00       11.71      7.13 o 
 -13   2  19        0.90        4.09      5.41 o 
 -12   2  19       75.19       63.15     10.56 o 
 -11   2  19        0.57        4.51      5.06 o 
 -10   2  19       29.91       27.69      7.21 o 
  -9   2  19       12.04       15.31      7.71 o 
  -8   2  19        0.66        1.48      4.21 o 
  -7   2  19        3.48        8.06      4.94 o 
  -6   2  19        3.65        3.00      4.73 o 
  -5   2  19       23.37       21.73      6.92 o 
  -4   2  19        9.29       18.64      6.87 o 
  -3   2  19        1.92        3.18      4.02 o 
  -2   2  19        7.48        7.77      6.33 o 
  -1   2  19        0.42       -2.79      4.10 o 
   0   2  19        3.54       10.28      5.13 o 
   1   2  19        1.77        0.52      7.10 o 
 -12   3  19        1.12       10.87      7.10 o 
 -11   3  19        4.20        1.30      5.15 o 
 -10   3  19        2.51       11.76      5.68 o 
  -9   3  19        0.79        2.92      4.89 o 
  -8   3  19       22.29       27.25      7.50 o 
  -7   3  19        0.61       -0.02      3.78 o 
  -6   3  19       31.04       48.69      9.93 o 
  -5   3  19        3.86        3.85      4.55 o 
  -4   3  19       13.58       16.89      5.71 o 
  -3   3  19        3.21        4.25      5.21 o 
  -2   3  19        0.95       14.75     11.46 o 
  -1   3  19        0.56       -3.15      8.88 o 
 -14   0  20        0.00       -1.10      7.02 o 
 -13   0  20        0.89        0.60      7.71 o 
 -12   0  20       13.19        7.71      8.09 o 
 -11   0  20        0.02       -8.02      5.35 o 
 -10   0  20        1.31        4.06      7.21 o 
  -9   0  20       27.76       34.99     11.74 o 
  -8   0  20        6.38       13.19      7.40 o 
  -7   0  20       47.77       44.21     12.23 o 
  -6   0  20       58.03       60.45     13.11 o 
  -5   0  20        0.63        2.06      5.79 o 
  -4   0  20       83.99       88.24     17.86 o 
  -3   0  20       37.80       50.60     13.49 o 
  -2   0  20       55.68       73.92     15.55 o 
  -1   0  20       28.45       35.27     11.13 o 
   0   0  20        0.51        1.70      7.40 o 
 -14   1  20        0.27        2.43      5.92 o 
 -13   1  20        0.85        7.75      6.42 o 
 -12   1  20        6.77        8.06      5.55 o 
 -11   1  20       13.49       15.81      6.27 o 
 -10   1  20       16.81        8.31      5.51 o 
  -9   1  20        0.06        2.79      4.22 o 
  -8   1  20        0.52       -0.64      4.17 o 
  -7   1  20        1.29        4.50      5.00 o 
  -6   1  20        0.03       -3.88      3.81 o 
  -5   1  20        1.10        7.85      4.54 o 
  -4   1  20       18.12       26.64      6.53 o 
  -3   1  20       25.96       38.66      8.07 o 
  -2   1  20       18.50        9.58      4.92 o 
  -1   1  20        0.06        3.17      4.51 o 
   0   1  20        9.49       19.60      6.78 o 
 -12   2  20        0.83        3.97      5.42 o 
 -11   2  20        2.76        3.09      5.20 o 
 -10   2  20        1.90        2.10      4.58 o 
  -9   2  20        4.59        1.18      4.11 o 
  -8   2  20        8.03        5.70      4.15 o 
  -7   2  20        2.77        5.49      4.41 o 
  -6   2  20        1.66       -0.69      4.59 o 
  -5   2  20        0.06        6.35      5.22 o 
  -4   2  20        1.77        6.05      5.10 o 
  -3   2  20        0.23        3.89      4.20 o 
  -2   2  20        2.52        3.11      4.39 o 
  -1   2  20        0.82        3.03      5.98 o 
  -9   3  20        3.66        5.99      6.64 o 
  -8   3  20        5.56        8.87      5.93 o 
  -7   3  20        0.57        3.77      5.51 o 
  -6   3  20       17.66       22.08      7.46 o 
  -5   3  20       22.85       18.96      6.79 o 
 -11   1  21        2.96        8.95      6.05 o 
 -10   1  21        0.13        1.23      4.44 o 
  -9   1  21        0.00        2.42      4.72 o 
  -8   1  21        3.28        8.85      5.23 o 
  -7   1  21       60.44       57.73     10.14 o 
  -6   1  21        2.47        6.97      4.81 o 
  -5   1  21        0.96        4.56      4.14 o 
  -4   1  21        0.07       -0.23      4.51 o 
  -3   1  21        5.94       11.37      6.04 o 
  -9   2  21        0.53       -1.37      4.79 o 
  -8   2  21        8.46        9.28      7.91 o 
  -7   2  21        1.39        0.41      5.30 o 
  -6   2  21        8.93       13.16      6.85 o 
  -5   2  21        0.23        2.14      5.28 o 
                                                 
